# Supplementary material for: UPΦ phages, a new group of filamentous phages found in several members of Enterobacteriales
Source: Virus Evol. 2020 Jun 22;6(1):veaa030. doi: 10.1093/ve/veaa030 (PMC7307601; doi:10.1093/ve/veaa030)
Supplement: veaa030_Supplementary_Data [file veaa030_supplementary_data.zip]

Archive with 8 entries (8 files):
- Supplemental Figure 1.pdf
- Supplemental Figure 2.pdf
- Supplemental Figure 3.pdf
- Supplemental Figure 4.pdf
- Supplemental Figure 5.pdf
- Supplemental Figure 6.pdf
- Supplemental File 1.xlsx
- UPphi_Supplemental Methods.docx
