# Supplementary material for: UPΦ phages, a new group of filamentous phages found in several members of Enterobacteriales
Source: Virus Evol. 2020 Jun 22;6(1):veaa030. doi: 10.1093/ve/veaa030 (PMC7307601; doi:10.1093/ve/veaa030)
Supplement: veaa030_Supplementary_Data [file veaa030_supplementary_data.zip › Supplemental File 1.xlsx]

## Sheet: Non-redundant true positives
validated	Redundant	runID	BioProject	expID	BioSample	expTitle	Type	Additional	studyTitle	Source
y	0	SRR2145484	NA	SRX1133714	SRS900232	Inflammation, Antibiotics, and Diet as Concurrent Environmental Stressors of the Gut Microbiome in Pediatric Crohn's Disease: Sample 6018-02	gut	crohns	Inflammation, Antibiotics, and Diet as Concurrent Environmental Stressors of the Gut Microbiome in Pediatric Crohn's Disease	METAGENOMIC
y	0	ERR1018185	PJREB10878	ERX1097252	ERS848618	Illumina HiSeq 2000 paired end sequencing	gut	cancer	Metagenomic analysis of fecal microbiome as a tool towards targeted non-invasive biomarkers for colorectal cancer	METAGENOMIC
y	0	DRR042520	PRJDB3601	DRX038154	DRS026439	454 GS FLX+ sequencing of SAMD00036238	gut	NA	Metagenomics of Japanese gut microbiomes	GENOMIC
y	0	ERR1136772	PRJEB11532	ERX1215638	ERS971718	Illumina HiSeq 2500 paired end sequencing	gut	nutrition	Towards personalized nutrition by prediction of glycemic responses	METAGENOMIC
y	0	ERR1136777	PRJEB11532	ERX1215643	ERS971723	Illumina HiSeq 2500 paired end sequencing	gut	nutrition	Towards personalized nutrition by prediction of glycemic responses	METAGENOMIC
y	0	ERR1136903	PRJEB11532	ERX1215769	ERS971850	Illumina HiSeq 2500 paired end sequencing	gut	nutrition	Towards personalized nutrition by prediction of glycemic responses	METAGENOMIC
y	0	ERR1190594	PRJEB12123	ERX1263969	ERS1015669	Illumina HiSeq 2500 paired end sequencing	gut	obesity	Gut microbial dysbiosis in young adults with obesity	METAGENOMIC
y	0	ERR1293519	PRJEB12449	ERX1365091	ERS1066639	Illumina HiSeq 2000 paired end sequencing	gut	cancer	Reproducibility of associations between the human gut microbiome and colorectal cancer assessed in a patient population from Washington, DC, USA	METAGENOMIC
y	0	ERR1293771	PRJEB12449	ERX1365343	ERS1066702	Illumina HiSeq 2000 paired end sequencing	gut	cancer	Reproducibility of associations between the human gut microbiome and colorectal cancer assessed in a patient population from Washington, DC, USA	METAGENOMIC
y	0	ERR1293377	PRJEB12449	ERX1364949	ERS1066714	Illumina HiSeq 2000 paired end sequencing	gut	cancer	Reproducibility of associations between the human gut microbiome and colorectal cancer assessed in a patient population from Washington, DC, USA	METAGENOMIC
y	0	ERR1293834	PRJEB12449	ERX1365406	ERS1066718	Illumina HiSeq 2000 paired end sequencing	gut	cancer	Reproducibility of associations between the human gut microbiome and colorectal cancer assessed in a patient population from Washington, DC, USA	METAGENOMIC
y	0	ERR225956	PRJEB1389	ERX200615	ERS211182	Metagenomics of metagenome	gut	antibiotics	Antibiotics impact on the human intestinal microbiota	METAGENOMIC
y	0	ERR1578652	PRJEB15111	ERX1649408	ERS1289710	Illumina HiSeq 2000 paired end sequencing	urine	heart	Integrated metabolomics and metagenomics analysis of plasma and urine identified microbial metabolites associated with coronary heart disease	METAGENOMIC
y	0	ERR1578664	PRJEB15111	ERX1649420	ERS1289722	Illumina HiSeq 2000 paired end sequencing	urine	heart	Integrated metabolomics and metagenomics analysis of plasma and urine identified microbial metabolites associated with coronary heart disease	METAGENOMIC
y	0	ERR1578677	PRJEB15111	ERX1649433	ERS1289735	Illumina HiSeq 2000 paired end sequencing	urine	heart	Integrated metabolomics and metagenomics analysis of plasma and urine identified microbial metabolites associated with coronary heart disease	METAGENOMIC
y	0	ERR1620259	PRJEB15371	ERX1690624	ERS1343321	Illumina HiSeq 2000 paired end sequencing	gut	crohns	The gut microbiome in Crohn's disease and modulation by exclusive enteral nutrition	METAGENOMIC
y	0	ERR260234	PRJEB1786	ERX234822	ERS235598	Metagenomics of human	gut	diabetes	Gut metagenome in European women with normal, impaired and diabetic glucose control	METAGENOMIC
y	0	ERR1950673	PRJEB20456	ERX2016400	ERS1696258	Illumina HiSeq 2500 paired end sequencing	gut	animal	Surveillance for prevalence of drug resistance bacteria in Ugandan animal agriculture	METAGENOMIC
y	0	ERR1951256	PRJEB20578	ERX2016852	ERS1696840	Illumina HiSeq 2500 paired end sequencing	river	industry	River Sediment metagenomes of textile dye degrading communities collected from Ankleshwar, India	METAGENOMIC
y	0	ERR479222	PRJEB6070	ERX445054	ERS436761	Illumina HiSeq 2000 paired end sequencing	gut	cancer	Potential of fecal microbiota for early stage detection of colorectal cancer	METAGENOMIC
y	0	ERR479500	PRJEB6070	ERX445332	ERS436833	Illumina HiSeq 2000 paired end sequencing	gut	cancer	Potential of fecal microbiota for early stage detection of colorectal cancer	METAGENOMIC
y	0	ERR525710	PRJEB6456	ERX490945	ERS473045	Illumina HiSeq 2000 paired end sequencing	gut	infant	Dynamics and Stabilization of the Human Gut Microbiome during the First Year of Life	METAGENOMIC
y	0	ERR525913	PRJEB6456	ERX491148	ERS473248	Illumina HiSeq 2000 paired end sequencing	gut	infant	Dynamics and Stabilization of the Human Gut Microbiome during the First Year of Life	METAGENOMIC
y	0	ERR525965	PRJEB6456	ERX491200	ERS473300	Illumina HiSeq 2000 paired end sequencing	gut	infant	Dynamics and Stabilization of the Human Gut Microbiome during the First Year of Life	METAGENOMIC
y	0	ERR525966	PRJEB6456	ERX491201	ERS473301	Illumina HiSeq 2000 paired end sequencing	gut	infant	Dynamics and Stabilization of the Human Gut Microbiome during the First Year of Life	METAGENOMIC
y	0	ERR589549	PRJEB6997	ERX547544	ERS537220	Illumina HiSeq 2000 paired end sequencing	gut	arthritis	Gut and Oral Microbiome Dysbiosis in Rheumatoid Arthritis	METAGENOMIC
y	0	ERR688600	PRJEB7774	ERX633601	ERS608478	Illumina HiSeq 2000 paired end sequencing	gut	cancer	Gut microbiome development along the colorectal adenoma-carcinoma sequence	METAGENOMIC
original	0	ERR1045836	PRJEB9104	ERX1126127	ERS694813	Illumina HiSeq 2000 paired end sequencing	urine	NA	Genomic_characterization_of_bladder_bacteria_from_healthy_and_infected_women	GENOMIC
y	0	ERR878226	PRJEB9357	ERX957789	ERS723604	Illumina HiSeq 2000 paired end sequencing	gut	cat	A longitudinal study of the feline faecal microbiome identifies changes into early adulthood irrespective of sexual development	METAGENOMIC
y	0	ERR878278	PRJEB9357	ERX957841	ERS723654	Illumina HiSeq 2000 paired end sequencing	gut	cat	A longitudinal study of the feline faecal microbiome identifies changes into early adulthood irrespective of sexual development	METAGENOMIC
y	0	ERR878299	PRJEB9357	ERX957862	ERS723673	Illumina HiSeq 2000 paired end sequencing	gut	cat	A longitudinal study of the feline faecal microbiome identifies changes into early adulthood irrespective of sexual development	METAGENOMIC
y	0	SRR1535301	PRJNA256106	SRX668486	SRS672956	GD0306	gut	NA	Human gut Targeted Locus (Loci)	METAGENOMIC
y	0	SRR1909387	PRJNA269954	SRX951049	SRS871273	Illumina whole genome shotgun sequencing of metagenomic paired-end library 'Pond-266100' containing sample '3103734' from individual 'T014292'	gut	NA	human gut metagenome WGS_Environment	METAGENOMIC
y	0	SRR1748931	PRJNA271013	SRX822314	SRS802002	Shotgun sequencing of environmental sample: Sample P00341	subway	subway	New York City MTA subway samples Metagenome	METAGENOMIC
y	0	SRR1749790	PRJNA271013	SRX823173	SRS802861	Shotgun sequencing of environmental sample: Sample P01218	subway	subway	New York City MTA subway samples Metagenome	METAGENOMIC
y	0	SRR2089247	PRJNA272099	SRX1084501	SRS980621	Whole Genome Sequencing of Citrobacter koseri	isolate	reference	HMP reference genome	GENOMIC
y	0	SRR2089244	PRJNA272112	SRX1084499	SRS980620	Whole Genome Sequencing of Citrobacter koseri	isolate	reference	HMP reference genome	GENOMIC
y	0	SRR1799892	PRJNA272371	SRX868857	SRS839650	infant gut metagenome by Illumina (Hiseq) sequencing	gut	infant	Infant fecal microbiome related to eczema	METAGENOMIC
y	0	SRR1779151	PRJNA273761	SRX858754	SRS830341	NEC Baby. DOL 14 (2nd sample): Sample NECEvent2014_8_6	gut	infant	Metagenomes from human infant fecal samples with and without necrotizing enterocolitis	METAGENOMIC
y	0	SRR1917920	PRJNA278085	SRX958509	SRS875673	Metagenomic profiling of inant stool: Sample Meta03wk6FV1M	gut	NA	Human microbiome Targeted Locus (Loci)	METAGENOMIC
y	0	SRR5050587	PRJNA283642	SRX2371458	SRS1816449	Gut microbiome profiling of pediatric patients undergoing stem cell transplantation	gut	stem cell	Gut microbiome profiling of pediatric patients undergoing stem cell transplantation	METAGENOMIC
y	0	SRR2081071	PRJNA288044	SRX1075649	SRS973918	MIX1.shotgun	mock	mock	Non-human sequence from stool, colon biopsy, ileum resection, kefir, and artificial bacterial mixtures	METAGENOMIC
y	0	SRR4408057	PRJNA290380	SRX2234428	SRS1735492	WGS of infant gut metagenome: Finnish subject E023535 at age 132 days	gut	infant	A longitudinal analysis of the developing gut microbiome in infants from Finland, Estonia, and Russian Karelia	METAGENOMIC
y	0	SRR4408131	PRJNA290380	SRX2234502	SRS1735560	WGS of infant gut metagenome: Estonian subject T009275 at age 33 days	gut	infant	A longitudinal analysis of the developing gut microbiome in infants from Finland, Estonia, and Russian Karelia	METAGENOMIC
y	0	SRR4408146	PRJNA290380	SRX2234517	SRS1735575	WGS of infant gut metagenome: Finnish subject E018574 at age 118 days	gut	infant	A longitudinal analysis of the developing gut microbiome in infants from Finland, Estonia, and Russian Karelia	METAGENOMIC
y	0	SRR4408193	PRJNA290380	SRX2234564	SRS1735622	WGS of infant gut metagenome: Estonian subject T006266 at age 122 days	gut	infant	A longitudinal analysis of the developing gut microbiome in infants from Finland, Estonia, and Russian Karelia	METAGENOMIC
y	0	SRR2146171	PRJNA291739	SRX1134035	SRS1023910	Yersinia enterocolitica subsp. palearctica 105.5R(r)	mock	mock	synthetic metagenome Raw sequence reads	SYNTHETIC
y	0	SRR2912338	PRJNA300600	SRX1425948	SRS1158180	DNA of third panda in two years old	gut	panda	Panda gut microbiome metagenome	METAGENOMIC
y	0	SRR2912337	PRJNA300600	SRX1425947	SRS1158181	DNA of second panda in two years old	gut	panda	Panda gut microbiome metagenome	METAGENOMIC
y	0	SRR3132195	PRJNA301903	SRX1551839	SRS1267713	Shotgun sequencing of preterm infant gut metagenome 2-B6, paired	gut	infant	Metagenomic sequencing of preterm infant gut microbiota raw sequence reads	METAGENOMIC
y	0	SRR3132085	PRJNA301903	SRX1551729	SRS1267931	Shotgun sequencing of preterm infant gut metagenome 3-F6, paired	gut	infant	Metagenomic sequencing of preterm infant gut microbiota raw sequence reads	METAGENOMIC
y	0	SRR4892972	PRJNA306874	SRX2324614	SRS1780449	Metagenomics of human microbiome	HMP2	NA	iHMP ibdmdb	METAGENOMIC
y	0	SRR3160457	PRJNA311208	SRX1570196	SRS1283522	Severe gut microbiota dysbiosis is associated with poor growth in patients with short bowel syndrome	gut	dysbiosis	Severe gut microbiota dysbiosis is associated with poor growth in patients with short bowel syndrome	METAGENOMIC
y	0	SRR3713841	PRJNA314903	SRX1873315	SRS1523219	UWMLcmsub1	gut	CF	Pseudomonas Aeruginosa Early CF Adaptive Changes	METAGENOMIC
y	0	SRR3928385	PRJNA327803	SRX1933797	SRS1556615	Metagenome or environmental sample for coliforms from sewage	sewage	sewage	wastewater metagenome Raw sequence reads	METAGENOMIC
y	0	SRR6028419	PRJNA354235	SRX3178852	SRS1905569	WGS of metagenomic and metatranscriptomic sequencing of the human gut microbiome: Subject 14590405	gut	NA	Human gut metagenome and metatranscriptome raw sequence reads.	METAGENOMIC
y	0	SRR5275411	PRJNA373901	SRX2579351	SRS1993542	Metagenomic-sequencing-NAFLD-stool-sample-5570_qby	gut	liver	Novel gut-microbiota based metagenomic signature for advanced fibrosis in nonalcoholic fatty liver disease	METAGENOMIC
y	0	SRR5275414	PRJNA373901	SRX2579354	SRS1993546	Metagenomic-sequencing-NAFLD-stool-sample-5561_vwa	gut	liver	Novel gut-microbiota based metagenomic signature for advanced fibrosis in nonalcoholic fatty liver disease	METAGENOMIC
y	0	SRR5275455	PRJNA373901	SRX2579390	SRS1993582	Metagenomic-sequencing-NAFLD-stool-sample-1049_baw	gut	liver	Novel gut-microbiota based metagenomic signature for advanced fibrosis in nonalcoholic fatty liver disease	METAGENOMIC
y	0	SRR5535760	PRJNA385350	SRX2805326	SRS2185184	UPUGEX	urine	UTI	Microbial metagenome of urinary tract infection	METAGENOMIC
y	0	SRR5983321	PRJNA389280	SRX3139382	SRS2472219	fecal sample from HMP2: Subject P6024C5_MGX	gut	IBD	Human gut metagenome and metatranscriptome in the inflammatory bowel disease (iHMP/HMP2)	METAGENOMIC
y	0	SRR5665136	PRJNA389927	SRX2900680	SRS2267539	CRC_Virome	gut	cancer	Viral and Bacterial Communities of Colorectal Cancer	METAGENOMIC
y	0	SRR5665057	PRJNA389927	SRX2900759	SRS2267618	CRC_Virome	gut	cancer	Viral and Bacterial Communities of Colorectal Cancer	METAGENOMIC
y	0	SRR5963225	PRJNA396794	SRX3121136	SRS2455820	preterm infant gut metagenomes (NIH Y4 Cohort): Sample N4_125_008G1	gut	infant	preterm infant gut metagenomes (NIH Y4 Cohort)	METAGENOMIC
y	0	SRR5963330	PRJNA396794	SRX3121241	SRS2455925	preterm infant gut metagenomes (NIH Y4 Cohort): Sample N4_205_011G1	gut	infant	preterm infant gut metagenomes (NIH Y4 Cohort)	METAGENOMIC
y	0	SRR5963336	PRJNA396794	SRX3121247	SRS2455930	preterm infant gut metagenomes (NIH Y4 Cohort): Sample N4_206_052G1	gut	infant	preterm infant gut metagenomes (NIH Y4 Cohort)	METAGENOMIC
y	0	SRR5946673	PRJNA398089	SRX3105117	SRS2440575	MSM9VZHX stool WGS	gut	IBD	Longitudinal Multi'omics of the Human Microbiome in Inflammatory Bowel Disease	METAGENOMIC
y	0	SRR6030319	PRJNA406958	SRX3180746	SRS2509537	metagenomes of Cdiff patients treated with FMT	gut	FMT	Microbiota of RCDI patients subjected to FMT by capsules or colonoscopy	METAGENOMIC
y	0	SRR413571	PRJNA422434	SRX121949	SRS294827	A Metagenome-Wide Association Study of gut microbiota identifies markers associated with Type 2 Diabetes	gut	diabetes	A metagenome-wide association study of gut microbiota in type 2 diabetes.	METAGENOMIC
y	0	SRR5548469	PRJNA50637	SRX2816262	SRS178783	Illumina shotgun metagenomic sequencing ulcerative colitis microbiome study: Sample UC20021003M	gut	colitis	The Role of the Gut Microbiota in Ulcerative Colitis, functional gene metagenomics	METAGENOMIC
y	0	SRR1162588	PRJNA63661	SRX465803	SRS255230	Illumina whole genome shotgun sequencing of genomic DNA paired-end library 'Pond-317407' containing sample '30031_SN_2m_3' from individual '30031'	gut	infant	Microbial composition of samples from infant gut human_metagenome_ltp_G9M_WGS_Environment	METAGENOMIC
y	0	SRR1162499	PRJNA63661	SRX465750	SRS255708	Illumina whole genome shotgun sequencing of genomic DNA paired-end library 'Pond-317365' containing sample '30081_ST_21_1' from individual '30081'	gut	infant	Microbial composition of samples from infant gut human_metagenome_ltp_G9M_WGS_Environment	METAGENOMIC
y	0	SRR1162520	PRJNA63661	SRX465760	SRS255714	Illumina whole genome shotgun sequencing of genomic DNA paired-end library 'Pond-317421' containing sample '21461_ST_08_1' from individual '21461'	gut	infant	Microbial composition of samples from infant gut human_metagenome_ltp_G9M_WGS_Environment	METAGENOMIC
y	0	SRR1162608	PRJNA63661	SRX465815	SRS284313	Illumina whole genome shotgun sequencing of genomic DNA paired-end library 'Pond-317436' containing sample '11962_ST_2m_3' from individual '11962'	gut	infant	Microbial composition of samples from infant gut human_metagenome_ltp_G9M_WGS_Environment	METAGENOMIC
y	0	SRR1162577	PRJNA63661	SRX465793	SRS284316	Illumina whole genome shotgun sequencing of genomic DNA paired-end library 'Pond-317404' containing sample '11961_ST_21_1' from individual '11961'	gut	infant	Microbial composition of samples from infant gut human_metagenome_ltp_G9M_WGS_Environment	METAGENOMIC
y	0	SRR1073807	PRJNA63661	SRX407247	SRS344901	Illumina whole genome shotgun sequencing of genomic DNA paired-end library 'Pond-301965' containing sample '12321.ST.21.1' from individual '12321'	gut	infant	Microbial composition of samples from infant gut human_metagenome_ltp_G9M_WGS_Environment	METAGENOMIC
y	0	SRR649981	PRJNA63661	SRX218024	SRS372536	Illumina whole genome shotgun sequencing of metagenomic paired-end library 'Pond-198717' containing sample '30252_ST_05_1' from individual '30252'	gut	infant	Microbial composition of samples from infant gut human_metagenome_ltp_G9M_WGS_Environment	METAGENOMIC
y	0	SRR649937	PRJNA63661	SRX218007	SRS372581	Illumina whole genome shotgun sequencing of metagenomic paired-end library 'Pond-198711' containing sample '30251_ST_11_1' from individual '30251'	gut	infant	Microbial composition of samples from infant gut human_metagenome_ltp_G9M_WGS_Environment	METAGENOMIC
y	0	SRR1073848	PRJNA63661	SRX407288	SRS372729	Illumina whole genome shotgun sequencing of genomic DNA paired-end library 'Pond-301890' containing sample '11211_ST_14_1' from individual '11211'	gut	infant	Microbial composition of samples from infant gut human_metagenome_ltp_G9M_WGS_Environment	METAGENOMIC

## Sheet: Unique samples or patients
validated	Redundant	runID	BioProject	expID	BioSample	expTitle	Study Type	Additional	Location	studyTitle	Source
Y	0	SRR2145484	NA	SRX1133714	SRS900232	Inflammation, Antibiotics, and Diet as Concurrent Environmental Stressors of the Gut Microbiome in Pediatric Crohn's Disease: Sample 6018-02	gut	crohns		Inflammation, Antibiotics, and Diet as Concurrent Environmental Stressors of the Gut Microbiome in Pediatric Crohn's Disease	METAGENOMIC
Y	0	ERR1018185	PJREB10878	ERX1097252	ERS848618	Illumina HiSeq 2000 paired end sequencing	gut	cancer		Metagenomic analysis of fecal microbiome as a tool towards targeted non-invasive biomarkers for colorectal cancer	METAGENOMIC
Y	0	DRR042520	PRJDB3601	DRX038154	DRS026439	454 GS FLX+ sequencing of SAMD00036238	gut	NA		Metagenomics of Japanese gut microbiomes	GENOMIC
Y	0	ERR1136772	PRJEB11532	ERX1215638	ERS971718	Illumina HiSeq 2500 paired end sequencing	gut	nutrition		Towards personalized nutrition by prediction of glycemic responses	METAGENOMIC
Y	0	ERR1136777	PRJEB11532	ERX1215643	ERS971723	Illumina HiSeq 2500 paired end sequencing	gut	nutrition		Towards personalized nutrition by prediction of glycemic responses	METAGENOMIC
partial	0	ERR1136921	PRJEB11532	ERX1215797	ERS971764	Illumina HiSeq 2500 paired end sequencing	gut	nutrition		Towards personalized nutrition by prediction of glycemic responses	METAGENOMIC
Y	0	ERR1136903	PRJEB11532	ERX1215769	ERS971850	Illumina HiSeq 2500 paired end sequencing	gut	nutrition		Towards personalized nutrition by prediction of glycemic responses	METAGENOMIC
partial	0	ERR1136918	PRJEB11532	ERX1215784	ERS971865	Illumina HiSeq 2500 paired end sequencing	gut	nutrition		Towards personalized nutrition by prediction of glycemic responses	METAGENOMIC
Y	0	ERR1190594	PRJEB12123	ERX1263969	ERS1015669	Illumina HiSeq 2500 paired end sequencing	gut	obesity		Gut microbial dysbiosis in young adults with obesity	METAGENOMIC
Y	0	ERR1293519	PRJEB12449	ERX1365091	ERS1066639	Illumina HiSeq 2000 paired end sequencing	gut	cancer		Reproducibility of associations between the human gut microbiome and colorectal cancer assessed in a patient population from Washington, DC, USA	METAGENOMIC
partial	0	ERR1293557	PRJEB12449	ERX1365129	ERS1066649	Illumina HiSeq 2000 paired end sequencing	gut	cancer		Reproducibility of associations between the human gut microbiome and colorectal cancer assessed in a patient population from Washington, DC, USA	METAGENOMIC
partial	0	ERR1293604	PRJEB12449	ERX1365176	ERS1066660	Illumina HiSeq 2000 paired end sequencing	gut	cancer		Reproducibility of associations between the human gut microbiome and colorectal cancer assessed in a patient population from Washington, DC, USA	METAGENOMIC
partial	0	ERR1293766	PRJEB12449	ERX1365338	ERS1066701	Illumina HiSeq 2000 paired end sequencing	gut	cancer		Reproducibility of associations between the human gut microbiome and colorectal cancer assessed in a patient population from Washington, DC, USA	METAGENOMIC
Y	0	ERR1293771	PRJEB12449	ERX1365343	ERS1066702	Illumina HiSeq 2000 paired end sequencing	gut	cancer		Reproducibility of associations between the human gut microbiome and colorectal cancer assessed in a patient population from Washington, DC, USA	METAGENOMIC
one locus	0	ERR1293780	PRJEB12449	ERX1365352	ERS1066704	Illumina HiSeq 2000 paired end sequencing	gut	cancer		Reproducibility of associations between the human gut microbiome and colorectal cancer assessed in a patient population from Washington, DC, USA	METAGENOMIC
Y	0	ERR1293377	PRJEB12449	ERX1364949	ERS1066714	Illumina HiSeq 2000 paired end sequencing	gut	cancer		Reproducibility of associations between the human gut microbiome and colorectal cancer assessed in a patient population from Washington, DC, USA	METAGENOMIC
Y	0	ERR1293834	PRJEB12449	ERX1365406	ERS1066718	Illumina HiSeq 2000 paired end sequencing	gut	cancer		Reproducibility of associations between the human gut microbiome and colorectal cancer assessed in a patient population from Washington, DC, USA	METAGENOMIC
partial	0	ERR1293869	PRJEB12449	ERX1365441	ERS1066726	Illumina HiSeq 2000 paired end sequencing	gut	cancer		Reproducibility of associations between the human gut microbiome and colorectal cancer assessed in a patient population from Washington, DC, USA	METAGENOMIC
partial	0	ERR1293903	PRJEB12449	ERX1365475	ERS1066735	Illumina HiSeq 2000 paired end sequencing	gut	cancer		Reproducibility of associations between the human gut microbiome and colorectal cancer assessed in a patient population from Washington, DC, USA	METAGENOMIC
Y	0	ERR225956	PRJEB1389	ERX200615	ERS211182	Metagenomics of metagenome	gut	antibiotics		Antibiotics impact on the human intestinal microbiota	METAGENOMIC
Y	0	ERR1578652	PRJEB15111	ERX1649408	ERS1289710	Illumina HiSeq 2000 paired end sequencing	urine	heart		Integrated metabolomics and metagenomics analysis of plasma and urine identified microbial metabolites associated with coronary heart disease	METAGENOMIC
Y	0	ERR1578664	PRJEB15111	ERX1649420	ERS1289722	Illumina HiSeq 2000 paired end sequencing	urine	heart		Integrated metabolomics and metagenomics analysis of plasma and urine identified microbial metabolites associated with coronary heart disease	METAGENOMIC
Y	0	ERR1578677	PRJEB15111	ERX1649433	ERS1289735	Illumina HiSeq 2000 paired end sequencing	urine	heart		Integrated metabolomics and metagenomics analysis of plasma and urine identified microbial metabolites associated with coronary heart disease	METAGENOMIC
Y	0	ERR1620259	PRJEB15371	ERX1690624	ERS1343321	Illumina HiSeq 2000 paired end sequencing	gut	crohns		The gut microbiome in Crohn's disease and modulation by exclusive enteral nutrition	METAGENOMIC
Y	0	ERR260234	PRJEB1786	ERX234822	ERS235598	Metagenomics of human	gut	diabetes		Gut metagenome in European women with normal, impaired and diabetic glucose control	METAGENOMIC
Y	0	ERR1950673	PRJEB20456	ERX2016400	ERS1696258	Illumina HiSeq 2500 paired end sequencing	gut	animal		Surveillance for prevalence of drug resistance bacteria in Ugandan animal agriculture	METAGENOMIC
Y	0	ERR1951256	PRJEB20578	ERX2016852	ERS1696840	Illumina HiSeq 2500 paired end sequencing	river	industry		River Sediment metagenomes of textile dye degrading communities collected from Ankleshwar, India	METAGENOMIC
partial	0	ERR479145	PRJEB6070	ERX444977	ERS436688	Illumina HiSeq 2000 paired end sequencing	gut	cancer		Potential of fecal microbiota for early stage detection of colorectal cancer	METAGENOMIC
Y	0	ERR479222	PRJEB6070	ERX445054	ERS436761	Illumina HiSeq 2000 paired end sequencing	gut	cancer		Potential of fecal microbiota for early stage detection of colorectal cancer	METAGENOMIC
Y	0	ERR479500	PRJEB6070	ERX445332	ERS436833	Illumina HiSeq 2000 paired end sequencing	gut	cancer		Potential of fecal microbiota for early stage detection of colorectal cancer	METAGENOMIC
two loci	0	ERR479594	PRJEB6070	ERX445426	ERS436841	Illumina HiSeq 2000 paired end sequencing	gut	cancer		Potential of fecal microbiota for early stage detection of colorectal cancer	METAGENOMIC
Y	0	ERR525710	PRJEB6456	ERX490945	ERS473045	Illumina HiSeq 2000 paired end sequencing	gut	infant	china	Dynamics and Stabilization of the Human Gut Microbiome during the First Year of Life	METAGENOMIC
Y	0	ERR525913	PRJEB6456	ERX491148	ERS473248	Illumina HiSeq 2000 paired end sequencing	gut	infant		Dynamics and Stabilization of the Human Gut Microbiome during the First Year of Life	METAGENOMIC
	1	ERR525914	PRJEB6456	ERX491149	ERS473249	Illumina HiSeq 2000 paired end sequencing	gut	infant		Dynamics and Stabilization of the Human Gut Microbiome during the First Year of Life	METAGENOMIC
Y	0	ERR525965	PRJEB6456	ERX491200	ERS473300	Illumina HiSeq 2000 paired end sequencing	gut	infant		Dynamics and Stabilization of the Human Gut Microbiome during the First Year of Life	METAGENOMIC
Y	0	ERR525966	PRJEB6456	ERX491201	ERS473301	Illumina HiSeq 2000 paired end sequencing	gut	infant		Dynamics and Stabilization of the Human Gut Microbiome during the First Year of Life	METAGENOMIC
Y	1	ERR1302123	PRJEB6505	ERX1373782	ERS1074956	Illumina HiSeq 2500 paired end sequencing	human	virome		Virus_Discovery_for_Vietnam_Initiative_on_Zoonotic_Infections__VIZIONS_	GENOMIC
Y	0	ERR589549	PRJEB6997	ERX547544	ERS537220	Illumina HiSeq 2000 paired end sequencing	gut	arthritis		Gut and Oral Microbiome Dysbiosis in Rheumatoid Arthritis	METAGENOMIC
Y	0	ERR688600	PRJEB7774	ERX633601	ERS608478	Illumina HiSeq 2000 paired end sequencing	gut	cancer		Gut microbiome development along the colorectal adenoma-carcinoma sequence	METAGENOMIC
one locus	0	ERR688513	PRJEB7774	ERX633514	ERS608620	Illumina HiSeq 2000 paired end sequencing	gut	cancer		Gut microbiome development along the colorectal adenoma-carcinoma sequence	METAGENOMIC
one locus	0	ERR747992	PRJEB8347	ERX691674	ERS652532	Illumina HiSeq 2000 paired end sequencing	gut	NA		Temporal and technical variability of human gut metagenomes	METAGENOMIC
Y	1	ERR748017	PRJEB8347	ERX691699	ERS652540	Illumina HiSeq 2000 paired end sequencing	gut	NA		Temporal and technical variability of human gut metagenomes	METAGENOMIC
Y	1	ERR748018	PRJEB8347	ERX691700	ERS652541	Illumina HiSeq 2000 paired end sequencing	gut	NA		Temporal and technical variability of human gut metagenomes	METAGENOMIC
partial	0	ERR748186	PRJEB8347	ERX691868	ERS652560	Illumina HiSeq 2000 paired end sequencing	gut	NA		Temporal and technical variability of human gut metagenomes	METAGENOMIC
original	0	ERR1045836	PRJEB9104	ERX1126127	ERS694813	Illumina HiSeq 2000 paired end sequencing	urine	NA		Genomic_characterization_of_bladder_bacteria_from_healthy_and_infected_women	GENOMIC
Y	0	ERR878226	PRJEB9357	ERX957789	ERS723604	Illumina HiSeq 2000 paired end sequencing	gut	cat		A longitudinal study of the feline faecal microbiome identifies changes into early adulthood irrespective of sexual development	METAGENOMIC
Y	0	ERR878278	PRJEB9357	ERX957841	ERS723654	Illumina HiSeq 2000 paired end sequencing	gut	cat		A longitudinal study of the feline faecal microbiome identifies changes into early adulthood irrespective of sexual development	METAGENOMIC
Y	0	ERR878299	PRJEB9357	ERX957862	ERS723673	Illumina HiSeq 2000 paired end sequencing	gut	cat		A longitudinal study of the feline faecal microbiome identifies changes into early adulthood irrespective of sexual development	METAGENOMIC
partial	0	ERR911973	PRJEB9576	ERX991103	ERS746730	Illumina HiSeq 2000 paired end sequencing	gut	twins		Shotgun Metagenomics of 250 Adult Twins Reveals Genetic and Environmental Impacts on the Gut Microbiome	METAGENOMIC
Y	1	ERR912037	PRJEB9576	ERX991167	ERS746794	Illumina HiSeq 2000 paired end sequencing	gut	twins		Shotgun Metagenomics of 250 Adult Twins Reveals Genetic and Environmental Impacts on the Gut Microbiome	METAGENOMIC
	1	ERR912042	PRJEB9576	ERX991172	ERS746799	Illumina HiSeq 2000 paired end sequencing	gut	twins		Shotgun Metagenomics of 250 Adult Twins Reveals Genetic and Environmental Impacts on the Gut Microbiome	METAGENOMIC
Y	1	ERR1711651	PRJEB9584	ERX1781885	ERS1424252	Illumina HiSeq 2000 paired end sequencing	gut	twins		KCL_twins2	METAGENOMIC
	1	ERR1711665	PRJEB9584	ERX1781899	ERS1424266	Illumina HiSeq 2000 paired end sequencing	gut	twins		KCL_twins2	METAGENOMIC
two loci	0	SRR1210218	PRJNA220986	SRX504713	SRS584395	1135893704037 SAMN02711892 ROTAVIRUSA-RL-01-793 Experiment	gut	NA		Human stool metatranscriptome	TRANSCRIPTOMIC
partial	0	SRR1275434	PRJNA243613	SRX535373	SRS603987	Human gut metagenome	gut	NA		Human stool Metagenome	METAGENOMIC
Y	0	SRR1535301	PRJNA256106	SRX668486	SRS672956	GD0306	gut	NA		Human gut Targeted Locus (Loci)	METAGENOMIC
Y	0	SRR1909387	PRJNA269954	SRX951049	SRS871273	Illumina whole genome shotgun sequencing of metagenomic paired-end library 'Pond-266100' containing sample '3103734' from individual 'T014292'	gut	NA		human gut metagenome WGS_Environment	METAGENOMIC
	1	SRR1909412	PRJNA269954	SRX951067	SRS871288	Illumina whole genome shotgun sequencing of metagenomic paired-end library 'Pond-266119' containing sample '3103736' from individual 'T014292'	gut	NA		human gut metagenome WGS_Environment	METAGENOMIC
Y	0	SRR1748931	PRJNA271013	SRX822314	SRS802002	Shotgun sequencing of environmental sample: Sample P00341	subway	subway		New York City MTA subway samples Metagenome	METAGENOMIC
Y	0	SRR1749790	PRJNA271013	SRX823173	SRS802861	Shotgun sequencing of environmental sample: Sample P01218	subway	subway		New York City MTA subway samples Metagenome	METAGENOMIC
Y	0	SRR2089247	PRJNA272099	SRX1084501	SRS980621	Whole Genome Sequencing of Citrobacter koseri	isolate	reference		HMP reference genome	GENOMIC
Y	0	SRR2089244	PRJNA272112	SRX1084499	SRS980620	Whole Genome Sequencing of Citrobacter koseri	isolate	reference		HMP reference genome	GENOMIC
Y	0	SRR1799892	PRJNA272371	SRX868857	SRS839650	infant gut metagenome by Illumina (Hiseq) sequencing	gut	infant	Singapore	Infant fecal microbiome related to eczema	METAGENOMIC
Y	0	SRR1779151	PRJNA273761	SRX858754	SRS830341	NEC Baby. DOL 14 (2nd sample): Sample NECEvent2014_8_6	gut	infant	USA	Metagenomes from human infant fecal samples with and without necrotizing enterocolitis	METAGENOMIC
Y	1	SRR1779152	PRJNA273761	SRX858755	SRS830347	NEC Baby. DOL 15. Last sample before NEC diagnosed on DOL 16: Sample NECEvent2014_8_7	gut	infant		Metagenomes from human infant fecal samples with and without necrotizing enterocolitis	METAGENOMIC
partial	0	SRR2298536	PRJNA275568	SRX1205026	SRS962675	virome sequencing, human faeces	gut	virome		Human stool virome in islet autoimmunity	VIRAL RNA
Y	0	SRR1917920	PRJNA278085	SRX958509	SRS875673	Metagenomic profiling of inant stool: Sample Meta03wk6FV1M	gut	NA		Human microbiome Targeted Locus (Loci)	METAGENOMIC
Y	0	SRR5050587	PRJNA283642	SRX2371458	SRS1816449	Gut microbiome profiling of pediatric patients undergoing stem cell transplantation	gut	stem cell		Gut microbiome profiling of pediatric patients undergoing stem cell transplantation	METAGENOMIC
Y	0	SRR2081071	PRJNA288044	SRX1075649	SRS973918	MIX1.shotgun	mock	mock		Non-human sequence from stool, colon biopsy, ileum resection, kefir, and artificial bacterial mixtures	METAGENOMIC
Y	1	SRR2081073	PRJNA288044	SRX1075651	SRS974103	MIX3.shotgun	mock	mock		Non-human sequence from stool, colon biopsy, ileum resection, kefir, and artificial bacterial mixtures	METAGENOMIC
Y	1	SRR2081072	PRJNA288044	SRX1075650	SRS974106	MIX2.shotgun	mock	mock		Non-human sequence from stool, colon biopsy, ileum resection, kefir, and artificial bacterial mixtures	METAGENOMIC
Y	1	SRR2082426	PRJNA288044	SRX1076990	SRS975963	MIX9A.shotgun	mock	mock		Non-human sequence from stool, colon biopsy, ileum resection, kefir, and artificial bacterial mixtures	METAGENOMIC
	1	SRR2082423	PRJNA288044	SRX1076988	SRS975965	MIX8B.shotgun	mock	mock		Non-human sequence from stool, colon biopsy, ileum resection, kefir, and artificial bacterial mixtures	METAGENOMIC
	1	SRR2082422	PRJNA288044	SRX1076985	SRS975969	MIX7B.shotgun	mock	mock		Non-human sequence from stool, colon biopsy, ileum resection, kefir, and artificial bacterial mixtures	METAGENOMIC
	1	SRR2082425	PRJNA288044	SRX1076986	SRS975970	MIX8A.shotgun	mock	mock		Non-human sequence from stool, colon biopsy, ileum resection, kefir, and artificial bacterial mixtures	METAGENOMIC
Y	1	SRR2082420	PRJNA288044	SRX1076984	SRS975971	MIX7A.shotgun	mock	mock		Non-human sequence from stool, colon biopsy, ileum resection, kefir, and artificial bacterial mixtures	METAGENOMIC
Y	0	SRR4408057	PRJNA290380	SRX2234428	SRS1735492	WGS of infant gut metagenome: Finnish subject E023535 at age 132 days	gut	infant	finland	A longitudinal analysis of the developing gut microbiome in infants from Finland, Estonia, and Russian Karelia	METAGENOMIC
Y	0	SRR4408131	PRJNA290380	SRX2234502	SRS1735560	WGS of infant gut metagenome: Estonian subject T009275 at age 33 days	gut	infant	Estonia	A longitudinal analysis of the developing gut microbiome in infants from Finland, Estonia, and Russian Karelia	METAGENOMIC
Y	0	SRR4408146	PRJNA290380	SRX2234517	SRS1735575	WGS of infant gut metagenome: Finnish subject E018574 at age 118 days	gut	infant	finland	A longitudinal analysis of the developing gut microbiome in infants from Finland, Estonia, and Russian Karelia	METAGENOMIC
Y	0	SRR4408193	PRJNA290380	SRX2234564	SRS1735622	WGS of infant gut metagenome: Estonian subject T006266 at age 122 days	gut	infant	Estonia	A longitudinal analysis of the developing gut microbiome in infants from Finland, Estonia, and Russian Karelia	METAGENOMIC
	1	SRR4408210	PRJNA290380	SRX2234581	SRS1735639	WGS of infant gut metagenome: Finnish subject E018574 at age 78 days	gut	infant	finland	A longitudinal analysis of the developing gut microbiome in infants from Finland, Estonia, and Russian Karelia	METAGENOMIC
Y	0	SRR2146171	PRJNA291739	SRX1134035	SRS1023910	Yersinia enterocolitica subsp. palearctica 105.5R(r)	mock	mock		synthetic metagenome Raw sequence reads	SYNTHETIC
partial	0	SRR3067148	PRJNA298260	SRX1508852	SRS1229246	metagenomics of environmental samples from beef/dairy: Sample soil_Canadian_feedlot_B	soil	cow		Beef and dairy metagenomic samples Raw sequence reads	METAGENOMIC
partial	0	SRR3067146	PRJNA298260	SRX1508850	SRS1229247	metagenomics of environmental samples from beef/dairy: Sample soil_US_feedlot_B	soil	cow		Beef and dairy metagenomic samples Raw sequence reads	METAGENOMIC
partial	0	SRR3067140	PRJNA298260	SRX1508844	SRS1229253	metagenomics of environmental samples from beef/dairy: Sample feces_Canadian_feedlot_A	feces	cow		Beef and dairy metagenomic samples Raw sequence reads	METAGENOMIC
partial	0	SRR3067137	PRJNA298260	SRX1508841	SRS1229256	metagenomics of environmental samples from beef/dairy: Sample water_organic_dairy_A	water	cow		Beef and dairy metagenomic samples Raw sequence reads	METAGENOMIC
partial	0	SRR3067136	PRJNA298260	SRX1508840	SRS1229257	metagenomics of environmental samples from beef/dairy: Sample feces_US_feedlot_A	feces	cow		Beef and dairy metagenomic samples Raw sequence reads	METAGENOMIC
partial	0	SRR3067128	PRJNA298260	SRX1508832	SRS1229265	metagenomics of environmental samples from beef/dairy: Sample feces_calves_conventional_dairy_A	feces	cow		Beef and dairy metagenomic samples Raw sequence reads	METAGENOMIC
Y	0	SRR2912338	PRJNA300600	SRX1425948	SRS1158180	DNA of third panda in two years old	gut	panda		Panda gut microbiome metagenome	METAGENOMIC
Y	0	SRR2912337	PRJNA300600	SRX1425947	SRS1158181	DNA of second panda in two years old	gut	panda		Panda gut microbiome metagenome	METAGENOMIC
Y	0	SRR3132195	PRJNA301903	SRX1551839	SRS1267713	Shotgun sequencing of preterm infant gut metagenome 2-B6, paired	gut	infant	USA	Metagenomic sequencing of preterm infant gut microbiota raw sequence reads	METAGENOMIC
	1	SRR3132111	PRJNA301903	SRX1551755	SRS1267719	Shotgun sequencing of preterm infant gut metagenome 1-D8, paired	gut	infant		Metagenomic sequencing of preterm infant gut microbiota raw sequence reads	METAGENOMIC
Y	0	SRR3132085	PRJNA301903	SRX1551729	SRS1267931	Shotgun sequencing of preterm infant gut metagenome 3-F6, paired	gut	infant		Metagenomic sequencing of preterm infant gut microbiota raw sequence reads	METAGENOMIC
Y	1	SRR3131882	PRJNA301903	SRX1551527	SRS1267999	Shotgun sequencing of preterm infant gut metagenome 3-F7, paired	gut	infant		Metagenomic sequencing of preterm infant gut microbiota raw sequence reads	METAGENOMIC
	1	SRR3132423	PRJNA301903	SRX1552067	SRS1268038	Shotgun sequencing of preterm infant gut metagenome 3-F8, paired	gut	infant		Metagenomic sequencing of preterm infant gut microbiota raw sequence reads	METAGENOMIC
Y	0	SRR4892972	PRJNA306874	SRX2324614	SRS1780449	Metagenomics of human microbiome	HMP2	NA		iHMP ibdmdb	METAGENOMIC
partial	0	SRR3108082	PRJNA308846	SRX1536398	SRS1253252	Comparison of Sequencing Technologoes: Metagenome	gut	NA		Human Faecal Samples Raw sequence reads	METAGENOMIC
Y	0	SRR3160457	PRJNA311208	SRX1570196	SRS1283522	Severe gut microbiota dysbiosis is associated with poor growth in patients with short bowel syndrome	gut	dysbiosis		Severe gut microbiota dysbiosis is associated with poor growth in patients with short bowel syndrome	METAGENOMIC
Y	0	SRR3713841	PRJNA314903	SRX1873315	SRS1523219	UWMLcmsub1	gut	CF		Pseudomonas Aeruginosa Early CF Adaptive Changes	METAGENOMIC
error	0	SRR4032587	PRJNA322188	SRX2024038	SRS1618469	NCS-026-Stool-infant_microbiome.out_1	gut	infant	USA	Maturation of the Infant Microbiome Community Structure and Function Across Multiple Body Sites	METAGENOMIC
Y	0	SRR3928385	PRJNA327803	SRX1933797	SRS1556615	Metagenome or environmental sample for coliforms from sewage	sewage	sewage		wastewater metagenome Raw sequence reads	METAGENOMIC
error	0	SRR4431976	PRJNA343144	SRX2250971	SRS1699971	Infant gut UFL - updated	gut	infant	USA	Infant gut microbiome Metagenomic assembly	METAGENOMIC
Y	0	SRR6028419	PRJNA354235	SRX3178852	SRS1905569	WGS of metagenomic and metatranscriptomic sequencing of the human gut microbiome: Subject 14590405	gut	NA		Human gut metagenome and metatranscriptome raw sequence reads.	METAGENOMIC
Y	1	SRR5155911	PRJNA354235	SRX2474209	SRS1905681	WGS of metagenomic and metatranscriptomic sequencing of the human gut microbiome: Subject 14590405	gut	NA		Human gut metagenome and metatranscriptome raw sequence reads.	METAGENOMIC
	1	SRR5155926	PRJNA354235	SRX2474224	SRS1905695	WGS of metagenomic and metatranscriptomic sequencing of the human gut microbiome: Subject 14590405	gut	NA		Human gut metagenome and metatranscriptome raw sequence reads.	METAGENOMIC
Y	1	SRR6028418	PRJNA354235	SRX3178853	SRS1905695	WGS of metagenomic and metatranscriptomic sequencing of the human gut microbiome: Subject 14590405	gut	NA		Human gut metagenome and metatranscriptome raw sequence reads.	METAGENOMIC
	1	SRR5156158	PRJNA354235	SRX2474456	SRS1905928	WGS of metagenomic and metatranscriptomic sequencing of the human gut microbiome: Subject 14590405	gut	NA		Human gut metagenome and metatranscriptome raw sequence reads.	METAGENOMIC
Y	0	SRR5275411	PRJNA373901	SRX2579351	SRS1993542	Metagenomic-sequencing-NAFLD-stool-sample-5570_qby	gut	liver		Novel gut-microbiota based metagenomic signature for advanced fibrosis in nonalcoholic fatty liver disease	METAGENOMIC
Y	0	SRR5275414	PRJNA373901	SRX2579354	SRS1993546	Metagenomic-sequencing-NAFLD-stool-sample-5561_vwa	gut	liver		Novel gut-microbiota based metagenomic signature for advanced fibrosis in nonalcoholic fatty liver disease	METAGENOMIC
Y	0	SRR5275455	PRJNA373901	SRX2579390	SRS1993582	Metagenomic-sequencing-NAFLD-stool-sample-1049_baw	gut	liver		Novel gut-microbiota based metagenomic signature for advanced fibrosis in nonalcoholic fatty liver disease	METAGENOMIC
one locus	0	SRR5683559	PRJNA375676	SRX2918665	SRS2284678	Medicago truncatula BG	plant	root		Root nodule microbial communities of legume samples collected from California, USA - Medicago truncatula BG metagenome	METAGENOMIC
Y	0	SRR5535760	PRJNA385350	SRX2805326	SRS2185184	UPUGEX	urine	UTI		Microbial metagenome of urinary tract infection	METAGENOMIC
Y	0	SRR5983321	PRJNA389280	SRX3139382	SRS2472219	fecal sample from HMP2: Subject P6024C5_MGX	gut	IBD		Human gut metagenome and metatranscriptome in the inflammatory bowel disease (iHMP/HMP2)	METAGENOMIC
Y	0	SRR5665136	PRJNA389927	SRX2900680	SRS2267539	CRC_Virome	gut	cancer		Viral and Bacterial Communities of Colorectal Cancer	METAGENOMIC
Y	0	SRR5665057	PRJNA389927	SRX2900759	SRS2267618	CRC_Virome	gut	cancer		Viral and Bacterial Communities of Colorectal Cancer	METAGENOMIC
Y	0	SRR5963225	PRJNA396794	SRX3121136	SRS2455820	preterm infant gut metagenomes (NIH Y4 Cohort): Sample N4_125_008G1	gut	infant	USA	preterm infant gut metagenomes (NIH Y4 Cohort)	METAGENOMIC
	1	SRR5963226	PRJNA396794	SRX3121137	SRS2455821	preterm infant gut metagenomes (NIH Y4 Cohort): Sample N4_125_011G1	gut	infant		preterm infant gut metagenomes (NIH Y4 Cohort)	METAGENOMIC
	1	SRR5963227	PRJNA396794	SRX3121138	SRS2455822	preterm infant gut metagenomes (NIH Y4 Cohort): Sample N4_125_015G1	gut	infant		preterm infant gut metagenomes (NIH Y4 Cohort)	METAGENOMIC
	1	SRR5963228	PRJNA396794	SRX3121139	SRS2455823	preterm infant gut metagenomes (NIH Y4 Cohort): Sample N4_125_018G1	gut	infant		preterm infant gut metagenomes (NIH Y4 Cohort)	METAGENOMIC
Y	0	SRR5963330	PRJNA396794	SRX3121241	SRS2455925	preterm infant gut metagenomes (NIH Y4 Cohort): Sample N4_205_011G1	gut	infant		preterm infant gut metagenomes (NIH Y4 Cohort)	METAGENOMIC
	1	SRR5963331	PRJNA396794	SRX3121242	SRS2455926	preterm infant gut metagenomes (NIH Y4 Cohort): Sample N4_205_016G1	gut	infant		preterm infant gut metagenomes (NIH Y4 Cohort)	METAGENOMIC
Y	0	SRR5963336	PRJNA396794	SRX3121247	SRS2455930	preterm infant gut metagenomes (NIH Y4 Cohort): Sample N4_206_052G1	gut	infant		preterm infant gut metagenomes (NIH Y4 Cohort)	METAGENOMIC
	1	SRR5963374	PRJNA396794	SRX3121285	SRS2455969	preterm infant gut metagenomes (NIH Y4 Cohort): Sample N4_205_038G1	gut	infant		preterm infant gut metagenomes (NIH Y4 Cohort)	METAGENOMIC
	1	SRR5963375	PRJNA396794	SRX3121286	SRS2455970	preterm infant gut metagenomes (NIH Y4 Cohort): Sample N4_205_052G1	gut	infant		preterm infant gut metagenomes (NIH Y4 Cohort)	METAGENOMIC
	1	SRR5963398	PRJNA396794	SRX3121309	SRS2455993	preterm infant gut metagenomes (NIH Y4 Cohort): Sample N4_125_000G1	gut	infant		preterm infant gut metagenomes (NIH Y4 Cohort)	METAGENOMIC
	1	SRR5963426	PRJNA396794	SRX3121337	SRS2456023	preterm infant gut metagenomes (NIH Y4 Cohort): Sample N4_205_000G1	gut	infant		preterm infant gut metagenomes (NIH Y4 Cohort)	METAGENOMIC
Y	0	SRR5946673	PRJNA398089	SRX3105117	SRS2440575	MSM9VZHX stool WGS	gut	IBD		Longitudinal Multi'omics of the Human Microbiome in Inflammatory Bowel Disease	METAGENOMIC
	1	SRR5950578	PRJNA398089	SRX3109163	SRS2444282	PSMA263S stool WGS	gut	IBD		Longitudinal Multi'omics of the Human Microbiome in Inflammatory Bowel Disease	METAGENOMIC
	1	SRR5950682	PRJNA398089	SRX3109369	SRS2444488	PSM7J1BP stool WGS	gut	IBD		Longitudinal Multi'omics of the Human Microbiome in Inflammatory Bowel Disease	METAGENOMIC
Y	0	SRR6030319	PRJNA406958	SRX3180746	SRS2509537	metagenomes of Cdiff patients treated with FMT	gut	FMT		Microbiota of RCDI patients subjected to FMT by capsules or colonoscopy	METAGENOMIC
Y	0	SRR413571	PRJNA422434	SRX121949	SRS294827	A Metagenome-Wide Association Study of gut microbiota identifies markers associated with Type 2 Diabetes	gut	diabetes		A metagenome-wide association study of gut microbiota in type 2 diabetes.	METAGENOMIC
two loci	0	SRR413694	PRJNA422434	SRX122072	SRS294950	A Metagenome-Wide Association Study of gut microbiota identifies markers associated with Type 2 Diabetes	gut	diabetes		A metagenome-wide association study of gut microbiota in type 2 diabetes.	METAGENOMIC
Y	0	SRR5548469	PRJNA50637	SRX2816262	SRS178783	Illumina shotgun metagenomic sequencing ulcerative colitis microbiome study: Sample UC20021003M	gut	colitis		The Role of the Gut Microbiota in Ulcerative Colitis, functional gene metagenomics	METAGENOMIC
	1	SRR5548483	PRJNA50637	SRX2816276	SRS178786	Illumina shotgun metagenomic sequencing ulcerative colitis microbiome study: Sample UC20021004M	gut	colitis		The Role of the Gut Microbiota in Ulcerative Colitis, functional gene metagenomics	METAGENOMIC
Y	0	SRR1162588	PRJNA63661	SRX465803	SRS255230	Illumina whole genome shotgun sequencing of genomic DNA paired-end library 'Pond-317407' containing sample '30031_SN_2m_3' from individual '30031'	gut	infant	usa	Microbial composition of samples from infant gut human_metagenome_ltp_G9M_WGS_Environment	METAGENOMIC
Y	0	SRR1162499	PRJNA63661	SRX465750	SRS255708	Illumina whole genome shotgun sequencing of genomic DNA paired-end library 'Pond-317365' containing sample '30081_ST_21_1' from individual '30081'	gut	infant		Microbial composition of samples from infant gut human_metagenome_ltp_G9M_WGS_Environment	METAGENOMIC
Y	0	SRR1162520	PRJNA63661	SRX465760	SRS255714	Illumina whole genome shotgun sequencing of genomic DNA paired-end library 'Pond-317421' containing sample '21461_ST_08_1' from individual '21461'	gut	infant		Microbial composition of samples from infant gut human_metagenome_ltp_G9M_WGS_Environment	METAGENOMIC
Y	0	SRR1162608	PRJNA63661	SRX465815	SRS284313	Illumina whole genome shotgun sequencing of genomic DNA paired-end library 'Pond-317436' containing sample '11962_ST_2m_3' from individual '11962'	gut	infant		Microbial composition of samples from infant gut human_metagenome_ltp_G9M_WGS_Environment	METAGENOMIC
Y	0	SRR1162577	PRJNA63661	SRX465793	SRS284316	Illumina whole genome shotgun sequencing of genomic DNA paired-end library 'Pond-317404' containing sample '11961_ST_21_1' from individual '11961'	gut	infant		Microbial composition of samples from infant gut human_metagenome_ltp_G9M_WGS_Environment	METAGENOMIC
	1	SRR1162595	PRJNA63661	SRX465808	SRS290678	Illumina whole genome shotgun sequencing of genomic DNA paired-end library 'Pond-317385' containing sample '11961_SN_21_1' from individual '11961'	gut	infant		Microbial composition of samples from infant gut human_metagenome_ltp_G9M_WGS_Environment	METAGENOMIC
	1	SRR1162585	PRJNA63661	SRX465798	SRS290837	Illumina whole genome shotgun sequencing of genomic DNA paired-end library 'Pond-317429' containing sample '11962_ST_21_1' from individual '11962'	gut	infant		Microbial composition of samples from infant gut human_metagenome_ltp_G9M_WGS_Environment	METAGENOMIC
Y	0	SRR1073807	PRJNA63661	SRX407247	SRS344901	Illumina whole genome shotgun sequencing of genomic DNA paired-end library 'Pond-301965' containing sample '12321.ST.21.1' from individual '12321'	gut	infant		Microbial composition of samples from infant gut human_metagenome_ltp_G9M_WGS_Environment	METAGENOMIC
	1	SRR1073843	PRJNA63661	SRX407283	SRS355393	Illumina whole genome shotgun sequencing of genomic DNA paired-end library 'Pond-301963' containing sample '11961_ST_2m_3' from individual '11961'	gut	infant		Microbial composition of samples from infant gut human_metagenome_ltp_G9M_WGS_Environment	METAGENOMIC
	1	SRR918016	PRJNA63661	SRX313557	SRS371465	Illumina whole genome shotgun sequencing of genomic DNA paired-end library 'Pond-243816' containing sample '11961_SN_11_1' from individual '11961'	gut	infant		Microbial composition of samples from infant gut human_metagenome_ltp_G9M_WGS_Environment	METAGENOMIC
	1	SRR918170	PRJNA63661	SRX313551	SRS371469	Illumina whole genome shotgun sequencing of genomic DNA paired-end library 'Pond-243806' containing sample '12321_ST_11_1' from individual '12321'	gut	infant		Microbial composition of samples from infant gut human_metagenome_ltp_G9M_WGS_Environment	METAGENOMIC
	1	SRR1162496	PRJNA63661	SRX465748	SRS371586	Illumina whole genome shotgun sequencing of genomic DNA paired-end library 'Pond-317424' containing sample '11961_ST_14_1' from individual '11961'	gut	infant		Microbial composition of samples from infant gut human_metagenome_ltp_G9M_WGS_Environment	METAGENOMIC
Y	0	SRR649981	PRJNA63661	SRX218024	SRS372536	Illumina whole genome shotgun sequencing of metagenomic paired-end library 'Pond-198717' containing sample '30252_ST_05_1' from individual '30252'	gut	infant		Microbial composition of samples from infant gut human_metagenome_ltp_G9M_WGS_Environment	METAGENOMIC
Y	0	SRR649937	PRJNA63661	SRX218007	SRS372581	Illumina whole genome shotgun sequencing of metagenomic paired-end library 'Pond-198711' containing sample '30251_ST_11_1' from individual '30251'	gut	infant		Microbial composition of samples from infant gut human_metagenome_ltp_G9M_WGS_Environment	METAGENOMIC
	1	SRR649982	PRJNA63661	SRX218035	SRS372583	Illumina whole genome shotgun sequencing of metagenomic paired-end library 'Pond-198704' containing sample '30251_ST_05_1' from individual '30251'	gut	infant		Microbial composition of samples from infant gut human_metagenome_ltp_G9M_WGS_Environment	METAGENOMIC
Y	0	SRR1073848	PRJNA63661	SRX407288	SRS372729	Illumina whole genome shotgun sequencing of genomic DNA paired-end library 'Pond-301890' containing sample '11211_ST_14_1' from individual '11211'	gut	infant		Microbial composition of samples from infant gut human_metagenome_ltp_G9M_WGS_Environment	METAGENOMIC
	1	SRR1162571	PRJNA63661	SRX465787	SRS373114	Illumina whole genome shotgun sequencing of genomic DNA paired-end library 'Pond-317405' containing sample '12321_ST_14_1' from individual '12321'	gut	infant		Microbial composition of samples from infant gut human_metagenome_ltp_G9M_WGS_Environment	METAGENOMIC

## Sheet: Potential hits
validated	runID	expID	BioSample	expTitle	Source	BioProject	studyTitle
N	SRR330070	SRX091282	SRS257026	454 sequencing of Mixed Alcohols Bioreactor random whole genome shotgun library.	METAGENOMIC	NA	Mixed Alcohols Bioreactor shotgun metagenome comparison
Y	SRR2145484	SRX1133714	SRS900232	Inflammation, Antibiotics, and Diet as Concurrent Environmental Stressors of the Gut Microbiome in Pediatric Crohn's Disease: Sample 6018-02	METAGENOMIC	NA	Inflammation, Antibiotics, and Diet as Concurrent Environmental Stressors of the Gut Microbiome in Pediatric Crohn's Disease
Y	ERR1018185	ERX1097252	ERS848618	Illumina HiSeq 2000 paired end sequencing	METAGENOMIC	PJREB10878	Metagenomic analysis of fecal microbiome as a tool towards targeted non-invasive biomarkers for colorectal cancer
Y	DRR042520	DRX038154	DRS026439	454 GS FLX+ sequencing of SAMD00036238	GENOMIC	PRJDB3601	Metagenomics of Japanese gut microbiomes
Y	ERR1136772	ERX1215638	ERS971718	Illumina HiSeq 2500 paired end sequencing	METAGENOMIC	PRJEB11532	Towards personalized nutrition by prediction of glycemic responses
	ERR1136777	ERX1215643	ERS971723	Illumina HiSeq 2500 paired end sequencing	METAGENOMIC	PRJEB11532	Towards personalized nutrition by prediction of glycemic responses
	ERR1136921	ERX1215797	ERS971764	Illumina HiSeq 2500 paired end sequencing	METAGENOMIC	PRJEB11532	Towards personalized nutrition by prediction of glycemic responses
	ERR1136903	ERX1215769	ERS971850	Illumina HiSeq 2500 paired end sequencing	METAGENOMIC	PRJEB11532	Towards personalized nutrition by prediction of glycemic responses
	ERR1136918	ERX1215784	ERS971865	Illumina HiSeq 2500 paired end sequencing	METAGENOMIC	PRJEB11532	Towards personalized nutrition by prediction of glycemic responses
Y	ERR1190594	ERX1263969	ERS1015669	Illumina HiSeq 2500 paired end sequencing	METAGENOMIC	PRJEB12123	Gut microbial dysbiosis in young adults with obesity
	ERR1293519	ERX1365091	ERS1066639	Illumina HiSeq 2000 paired end sequencing	METAGENOMIC	PRJEB12449	Reproducibility of associations between the human gut microbiome and colorectal cancer assessed in a patient population from Washington, DC, USA
	ERR1293557	ERX1365129	ERS1066649	Illumina HiSeq 2000 paired end sequencing	METAGENOMIC	PRJEB12449	Reproducibility of associations between the human gut microbiome and colorectal cancer assessed in a patient population from Washington, DC, USA
	ERR1293601	ERX1365173	ERS1066660	Illumina HiSeq 2000 paired end sequencing	METAGENOMIC	PRJEB12449	Reproducibility of associations between the human gut microbiome and colorectal cancer assessed in a patient population from Washington, DC, USA
	ERR1293604	ERX1365176	ERS1066660	Illumina HiSeq 2000 paired end sequencing	METAGENOMIC	PRJEB12449	Reproducibility of associations between the human gut microbiome and colorectal cancer assessed in a patient population from Washington, DC, USA
	ERR1293766	ERX1365338	ERS1066701	Illumina HiSeq 2000 paired end sequencing	METAGENOMIC	PRJEB12449	Reproducibility of associations between the human gut microbiome and colorectal cancer assessed in a patient population from Washington, DC, USA
	ERR1293771	ERX1365343	ERS1066702	Illumina HiSeq 2000 paired end sequencing	METAGENOMIC	PRJEB12449	Reproducibility of associations between the human gut microbiome and colorectal cancer assessed in a patient population from Washington, DC, USA
	ERR1293780	ERX1365352	ERS1066704	Illumina HiSeq 2000 paired end sequencing	METAGENOMIC	PRJEB12449	Reproducibility of associations between the human gut microbiome and colorectal cancer assessed in a patient population from Washington, DC, USA
Y	ERR1293377	ERX1364949	ERS1066714	Illumina HiSeq 2000 paired end sequencing	METAGENOMIC	PRJEB12449	Reproducibility of associations between the human gut microbiome and colorectal cancer assessed in a patient population from Washington, DC, USA
	ERR1293378	ERX1364950	ERS1066714	Illumina HiSeq 2000 paired end sequencing	METAGENOMIC	PRJEB12449	Reproducibility of associations between the human gut microbiome and colorectal cancer assessed in a patient population from Washington, DC, USA
	ERR1293379	ERX1364951	ERS1066714	Illumina HiSeq 2000 paired end sequencing	METAGENOMIC	PRJEB12449	Reproducibility of associations between the human gut microbiome and colorectal cancer assessed in a patient population from Washington, DC, USA
	ERR1293818	ERX1365390	ERS1066714	Illumina HiSeq 2000 paired end sequencing	METAGENOMIC	PRJEB12449	Reproducibility of associations between the human gut microbiome and colorectal cancer assessed in a patient population from Washington, DC, USA
	ERR1293819	ERX1365391	ERS1066714	Illumina HiSeq 2000 paired end sequencing	METAGENOMIC	PRJEB12449	Reproducibility of associations between the human gut microbiome and colorectal cancer assessed in a patient population from Washington, DC, USA
	ERR1293820	ERX1365392	ERS1066714	Illumina HiSeq 2000 paired end sequencing	METAGENOMIC	PRJEB12449	Reproducibility of associations between the human gut microbiome and colorectal cancer assessed in a patient population from Washington, DC, USA
	ERR1293821	ERX1365393	ERS1066714	Illumina HiSeq 2000 paired end sequencing	METAGENOMIC	PRJEB12449	Reproducibility of associations between the human gut microbiome and colorectal cancer assessed in a patient population from Washington, DC, USA
	ERR1293834	ERX1365406	ERS1066718	Illumina HiSeq 2000 paired end sequencing	METAGENOMIC	PRJEB12449	Reproducibility of associations between the human gut microbiome and colorectal cancer assessed in a patient population from Washington, DC, USA
	ERR1293837	ERX1365409	ERS1066718	Illumina HiSeq 2000 paired end sequencing	METAGENOMIC	PRJEB12449	Reproducibility of associations between the human gut microbiome and colorectal cancer assessed in a patient population from Washington, DC, USA
	ERR1293869	ERX1365441	ERS1066726	Illumina HiSeq 2000 paired end sequencing	METAGENOMIC	PRJEB12449	Reproducibility of associations between the human gut microbiome and colorectal cancer assessed in a patient population from Washington, DC, USA
	ERR1293903	ERX1365475	ERS1066735	Illumina HiSeq 2000 paired end sequencing	METAGENOMIC	PRJEB12449	Reproducibility of associations between the human gut microbiome and colorectal cancer assessed in a patient population from Washington, DC, USA
Y	ERR225956	ERX200615	ERS211182	Metagenomics of metagenome	METAGENOMIC	PRJEB1389	Antibiotics impact on the human intestinal microbiota
Y	ERR1578652	ERX1649408	ERS1289710	Illumina HiSeq 2000 paired end sequencing	METAGENOMIC	PRJEB15111	Integrated metabolomics and metagenomics analysis of plasma and urine identified microbial metabolites associated with coronary heart disease
	ERR1578664	ERX1649420	ERS1289722	Illumina HiSeq 2000 paired end sequencing	METAGENOMIC	PRJEB15111	Integrated metabolomics and metagenomics analysis of plasma and urine identified microbial metabolites associated with coronary heart disease
	ERR1578677	ERX1649433	ERS1289735	Illumina HiSeq 2000 paired end sequencing	METAGENOMIC	PRJEB15111	Integrated metabolomics and metagenomics analysis of plasma and urine identified microbial metabolites associated with coronary heart disease
Y	ERR1620259	ERX1690624	ERS1343321	Illumina HiSeq 2000 paired end sequencing	METAGENOMIC	PRJEB15371	The gut microbiome in Crohn's disease and modulation by exclusive enteral nutrition
Y	ERR260234	ERX234822	ERS235598	Metagenomics of human	METAGENOMIC	PRJEB1786	Gut metagenome in European women with normal, impaired and diabetic glucose control
Y	ERR1950673	ERX2016400	ERS1696258	Illumina HiSeq 2500 paired end sequencing	METAGENOMIC	PRJEB20456	Surveillance for prevalence of drug resistance bacteria in Ugandan animal agriculture
Y	ERR1951256	ERX2016852	ERS1696840	Illumina HiSeq 2500 paired end sequencing	METAGENOMIC	PRJEB20578	River Sediment metagenomes of textile dye degrading communities collected from Ankleshwar, India
N	ERR2026003	ERX2085136	ERS1810550	Ion Torrent PGM sequencing	METAGENOMIC	PRJEB21618	Community composition and ultrastructure of a continuous bioreactor enrichment culture, in which anaerobic methane oxidation (AOM) was coupled to nitrate reduction.
N	ERR469640	ERX435776	ERS428039	Ion Torrent PGM sequencing	METAGENOMIC	PRJEB5982	Metagenomic approach to Analyze Rumen Microbiome from Gir Cows
N	ERR469644	ERX435780	ERS428043	Ion Torrent PGM sequencing	METAGENOMIC	PRJEB5982	Metagenomic approach to Analyze Rumen Microbiome from Gir Cows
N	ERR470064	ERX435886	ERS428174	Ion Torrent PGM sequencing	METAGENOMIC	PRJEB6006	Metagenomic approach to analyze rumen microbiome from Kankrej cows
weird	ERR479145	ERX444977	ERS436688	Illumina HiSeq 2000 paired end sequencing	METAGENOMIC	PRJEB6070	Potential of fecal microbiota for early stage detection of colorectal cancer
Y	ERR479222	ERX445054	ERS436761	Illumina HiSeq 2000 paired end sequencing	METAGENOMIC	PRJEB6070	Potential of fecal microbiota for early stage detection of colorectal cancer
	ERR479500	ERX445332	ERS436833	Illumina HiSeq 2000 paired end sequencing	METAGENOMIC	PRJEB6070	Potential of fecal microbiota for early stage detection of colorectal cancer
	ERR479502	ERX445334	ERS436833	Illumina HiSeq 2000 paired end sequencing	METAGENOMIC	PRJEB6070	Potential of fecal microbiota for early stage detection of colorectal cancer
	ERR479594	ERX445426	ERS436841	Illumina HiSeq 2000 paired end sequencing	METAGENOMIC	PRJEB6070	Potential of fecal microbiota for early stage detection of colorectal cancer
Y	ERR525710	ERX490945	ERS473045	Illumina HiSeq 2000 paired end sequencing	METAGENOMIC	PRJEB6456	Dynamics and Stabilization of the Human Gut Microbiome during the First Year of Life
	ERR525913	ERX491148	ERS473248	Illumina HiSeq 2000 paired end sequencing	METAGENOMIC	PRJEB6456	Dynamics and Stabilization of the Human Gut Microbiome during the First Year of Life
	ERR525914	ERX491149	ERS473249	Illumina HiSeq 2000 paired end sequencing	METAGENOMIC	PRJEB6456	Dynamics and Stabilization of the Human Gut Microbiome during the First Year of Life
	ERR525965	ERX491200	ERS473300	Illumina HiSeq 2000 paired end sequencing	METAGENOMIC	PRJEB6456	Dynamics and Stabilization of the Human Gut Microbiome during the First Year of Life
	ERR525966	ERX491201	ERS473301	Illumina HiSeq 2000 paired end sequencing	METAGENOMIC	PRJEB6456	Dynamics and Stabilization of the Human Gut Microbiome during the First Year of Life
Y	ERR1302123	ERX1373782	ERS1074956	Illumina HiSeq 2500 paired end sequencing	GENOMIC	PRJEB6505	Virus_Discovery_for_Vietnam_Initiative_on_Zoonotic_Infections__VIZIONS_
	ERR1302202	ERX1373861	ERS1074956	Illumina HiSeq 2500 paired end sequencing	GENOMIC	PRJEB6505	Virus_Discovery_for_Vietnam_Initiative_on_Zoonotic_Infections__VIZIONS_
Y	ERR589549	ERX547544	ERS537220	Illumina HiSeq 2000 paired end sequencing	METAGENOMIC	PRJEB6997	Gut and Oral Microbiome Dysbiosis in Rheumatoid Arthritis
Y	ERR688600	ERX633601	ERS608478	Illumina HiSeq 2000 paired end sequencing	METAGENOMIC	PRJEB7774	Gut microbiome development along the colorectal adenoma-carcinoma sequence
weird	ERR688513	ERX633514	ERS608620	Illumina HiSeq 2000 paired end sequencing	METAGENOMIC	PRJEB7774	Gut microbiome development along the colorectal adenoma-carcinoma sequence
weird	ERR747992	ERX691674	ERS652532	Illumina HiSeq 2000 paired end sequencing	METAGENOMIC	PRJEB8347	Temporal and technical variability of human gut metagenomes
Y	ERR748017	ERX691699	ERS652540	Illumina HiSeq 2000 paired end sequencing	METAGENOMIC	PRJEB8347	Temporal and technical variability of human gut metagenomes
	ERR748018	ERX691700	ERS652541	Illumina HiSeq 2000 paired end sequencing	METAGENOMIC	PRJEB8347	Temporal and technical variability of human gut metagenomes
	ERR748019	ERX691701	ERS652541	Illumina HiSeq 2000 paired end sequencing	METAGENOMIC	PRJEB8347	Temporal and technical variability of human gut metagenomes
	ERR748020	ERX691702	ERS652541	Illumina HiSeq 2000 paired end sequencing	METAGENOMIC	PRJEB8347	Temporal and technical variability of human gut metagenomes
	ERR748021	ERX691703	ERS652541	Illumina HiSeq 2000 paired end sequencing	METAGENOMIC	PRJEB8347	Temporal and technical variability of human gut metagenomes
	ERR748305	ERX691987	ERS652541	Illumina HiSeq 2000 paired end sequencing	METAGENOMIC	PRJEB8347	Temporal and technical variability of human gut metagenomes
	ERR748186	ERX691868	ERS652560	Illumina HiSeq 2000 paired end sequencing	METAGENOMIC	PRJEB8347	Temporal and technical variability of human gut metagenomes
original	ERR1045836	ERX1126127	ERS694813	Illumina HiSeq 2000 paired end sequencing	GENOMIC	PRJEB9104	Genomic_characterization_of_bladder_bacteria_from_healthy_and_infected_women
Y	ERR878226	ERX957789	ERS723604	Illumina HiSeq 2000 paired end sequencing	METAGENOMIC	PRJEB9357	A longitudinal study of the feline faecal microbiome identifies changes into early adulthood irrespective of sexual development
	ERR878278	ERX957841	ERS723654	Illumina HiSeq 2000 paired end sequencing	METAGENOMIC	PRJEB9357	A longitudinal study of the feline faecal microbiome identifies changes into early adulthood irrespective of sexual development
	ERR878299	ERX957862	ERS723673	Illumina HiSeq 2000 paired end sequencing	METAGENOMIC	PRJEB9357	A longitudinal study of the feline faecal microbiome identifies changes into early adulthood irrespective of sexual development
partial	ERR911973	ERX991103	ERS746730	Illumina HiSeq 2000 paired end sequencing	METAGENOMIC	PRJEB9576	Shotgun Metagenomics of 250 Adult Twins Reveals Genetic and Environmental Impacts on the Gut Microbiome
Y	ERR912037	ERX991167	ERS746794	Illumina HiSeq 2000 paired end sequencing	METAGENOMIC	PRJEB9576	Shotgun Metagenomics of 250 Adult Twins Reveals Genetic and Environmental Impacts on the Gut Microbiome
	ERR912042	ERX991172	ERS746799	Illumina HiSeq 2000 paired end sequencing	METAGENOMIC	PRJEB9576	Shotgun Metagenomics of 250 Adult Twins Reveals Genetic and Environmental Impacts on the Gut Microbiome
Y	ERR1711651	ERX1781885	ERS1424252	Illumina HiSeq 2000 paired end sequencing	METAGENOMIC	PRJEB9584	KCL_twins2
	ERR1711665	ERX1781899	ERS1424266	Illumina HiSeq 2000 paired end sequencing	METAGENOMIC	PRJEB9584	KCL_twins2
partial	SRR1210218	SRX504713	SRS584395	1135893704037 SAMN02711892 ROTAVIRUSA-RL-01-793 Experiment	TRANSCRIPTOMIC	PRJNA220986	Human stool metatranscriptome
weird	SRR1275434	SRX535373	SRS603987	Human gut metagenome	METAGENOMIC	PRJNA243613	Human stool Metagenome
Y	SRR1535301	SRX668486	SRS672956	GD0306	METAGENOMIC	PRJNA256106	Human gut Targeted Locus (Loci)
Y	SRR1909387	SRX951049	SRS871273	Illumina whole genome shotgun sequencing of metagenomic paired-end library 'Pond-266100' containing sample '3103734' from individual 'T014292'	METAGENOMIC	PRJNA269954	human gut metagenome WGS_Environment
	SRR1915675	SRX956655	SRS871273	Illumina whole genome shotgun sequencing of metagenomic paired-end library 'Pond-266100' containing sample '3103734' from individual 'T014292'	METAGENOMIC	PRJNA269954	human gut metagenome WGS_Environment
	SRR1980163	SRX999322	SRS871273	Illumina whole genome shotgun sequencing of metagenomic paired-end library 'Pond-266100' containing sample '3103734' from individual 'T014292'	METAGENOMIC	PRJNA269954	human gut metagenome WGS_Environment
	SRR1980234	SRX999322	SRS871273	Illumina whole genome shotgun sequencing of metagenomic paired-end library 'Pond-266100' containing sample '3103734' from individual 'T014292'	METAGENOMIC	PRJNA269954	human gut metagenome WGS_Environment
	SRR1980247	SRX999322	SRS871273	Illumina whole genome shotgun sequencing of metagenomic paired-end library 'Pond-266100' containing sample '3103734' from individual 'T014292'	METAGENOMIC	PRJNA269954	human gut metagenome WGS_Environment
	SRR1909412	SRX951067	SRS871288	Illumina whole genome shotgun sequencing of metagenomic paired-end library 'Pond-266119' containing sample '3103736' from individual 'T014292'	METAGENOMIC	PRJNA269954	human gut metagenome WGS_Environment
Y	SRR1748931	SRX822314	SRS802002	Shotgun sequencing of environmental sample: Sample P00341	METAGENOMIC	PRJNA271013	New York City MTA subway samples Metagenome
	SRR1749790	SRX823173	SRS802861	Shotgun sequencing of environmental sample: Sample P01218	METAGENOMIC	PRJNA271013	New York City MTA subway samples Metagenome
	SRR2089247	SRX1084501	SRS980621	Whole Genome Sequencing of Citrobacter koseri	GENOMIC	PRJNA272099	HMP reference genome
Y	SRR2089244	SRX1084499	SRS980620	Whole Genome Sequencing of Citrobacter koseri	GENOMIC	PRJNA272112	HMP reference genome
Y	SRR1799892	SRX868857	SRS839650	infant gut metagenome by Illumina (Hiseq) sequencing	METAGENOMIC	PRJNA272371	Infant fecal microbiome related to eczema
Y	SRR1779151	SRX858754	SRS830341	NEC Baby. DOL 14 (2nd sample): Sample NECEvent2014_8_6	METAGENOMIC	PRJNA273761	Metagenomes from human infant fecal samples with and without necrotizing enterocolitis
partial	SRR2298536	SRX1205026	SRS962675	virome sequencing, human faeces	VIRAL RNA	PRJNA275568	Human stool virome in islet autoimmunity
Y	SRR1917920	SRX958509	SRS875673	Metagenomic profiling of inant stool: Sample Meta03wk6FV1M	METAGENOMIC	PRJNA278085	Human microbiome Targeted Locus (Loci)
Y	SRR5050587	SRX2371458	SRS1816449	Gut microbiome profiling of pediatric patients undergoing stem cell transplantation	METAGENOMIC	PRJNA283642	Gut microbiome profiling of pediatric patients undergoing stem cell transplantation
	SRR5050588	SRX2371458	SRS1816449	Gut microbiome profiling of pediatric patients undergoing stem cell transplantation	METAGENOMIC	PRJNA283642	Gut microbiome profiling of pediatric patients undergoing stem cell transplantation
Y	SRR2081073	SRX1075651	SRS974103	MIX3.shotgun	METAGENOMIC	PRJNA288044	Non-human sequence from stool, colon biopsy, ileum resection, kefir, and artificial bacterial mixtures
	SRR2082423	SRX1076988	SRS975965	MIX8B.shotgun	METAGENOMIC	PRJNA288044	Non-human sequence from stool, colon biopsy, ileum resection, kefir, and artificial bacterial mixtures
	SRR2082422	SRX1076985	SRS975969	MIX7B.shotgun	METAGENOMIC	PRJNA288044	Non-human sequence from stool, colon biopsy, ileum resection, kefir, and artificial bacterial mixtures
	SRR2082425	SRX1076986	SRS975970	MIX8A.shotgun	METAGENOMIC	PRJNA288044	Non-human sequence from stool, colon biopsy, ileum resection, kefir, and artificial bacterial mixtures
Y	SRR2082420	SRX1076984	SRS975971	MIX7A.shotgun	METAGENOMIC	PRJNA288044	Non-human sequence from stool, colon biopsy, ileum resection, kefir, and artificial bacterial mixtures
Y	SRR4408057	SRX2234428	SRS1735492	WGS of infant gut metagenome: Finnish subject E023535 at age 132 days	METAGENOMIC	PRJNA290380	A longitudinal analysis of the developing gut microbiome in infants from Finland, Estonia, and Russian Karelia
	SRR4408131	SRX2234502	SRS1735560	WGS of infant gut metagenome: Estonian subject T009275 at age 33 days	METAGENOMIC	PRJNA290380	A longitudinal analysis of the developing gut microbiome in infants from Finland, Estonia, and Russian Karelia
	SRR4408146	SRX2234517	SRS1735575	WGS of infant gut metagenome: Finnish subject E018574 at age 118 days	METAGENOMIC	PRJNA290380	A longitudinal analysis of the developing gut microbiome in infants from Finland, Estonia, and Russian Karelia
	SRR4408193	SRX2234564	SRS1735622	WGS of infant gut metagenome: Estonian subject T006266 at age 122 days	METAGENOMIC	PRJNA290380	A longitudinal analysis of the developing gut microbiome in infants from Finland, Estonia, and Russian Karelia
	SRR4408210	SRX2234581	SRS1735639	WGS of infant gut metagenome: Finnish subject E018574 at age 78 days	METAGENOMIC	PRJNA290380	A longitudinal analysis of the developing gut microbiome in infants from Finland, Estonia, and Russian Karelia
Y	SRR2146171	SRX1134035	SRS1023910	Yersinia enterocolitica subsp. palearctica 105.5R(r)	SYNTHETIC	PRJNA291739	synthetic metagenome Raw sequence reads
N	SRR2545383	SRX1299072	SRS1096464	WGS of human gut mucribiota, sample KI01_t	METAGENOMIC	PRJNA296946	Gut microbiota from patients with Crohn''s disease
weird	SRR3067148	SRX1508852	SRS1229246	metagenomics of environmental samples from beef/dairy: Sample soil_Canadian_feedlot_B	METAGENOMIC	PRJNA298260	Beef and dairy metagenomic samples Raw sequence reads
weird	SRR3067146	SRX1508850	SRS1229247	metagenomics of environmental samples from beef/dairy: Sample soil_US_feedlot_B	METAGENOMIC	PRJNA298260	Beef and dairy metagenomic samples Raw sequence reads
weird	SRR3067140	SRX1508844	SRS1229253	metagenomics of environmental samples from beef/dairy: Sample feces_Canadian_feedlot_A	METAGENOMIC	PRJNA298260	Beef and dairy metagenomic samples Raw sequence reads
weird	SRR3067137	SRX1508841	SRS1229256	metagenomics of environmental samples from beef/dairy: Sample water_organic_dairy_A	METAGENOMIC	PRJNA298260	Beef and dairy metagenomic samples Raw sequence reads
weird	SRR3067136	SRX1508840	SRS1229257	metagenomics of environmental samples from beef/dairy: Sample feces_US_feedlot_A	METAGENOMIC	PRJNA298260	Beef and dairy metagenomic samples Raw sequence reads
weird	SRR3067128	SRX1508832	SRS1229265	metagenomics of environmental samples from beef/dairy: Sample feces_calves_conventional_dairy_A	METAGENOMIC	PRJNA298260	Beef and dairy metagenomic samples Raw sequence reads
	SRR2912338	SRX1425948	SRS1158180	DNA of third panda in two years old	METAGENOMIC	PRJNA300600	Panda gut microbiome metagenome
Y	SRR2912337	SRX1425947	SRS1158181	DNA of second panda in two years old	METAGENOMIC	PRJNA300600	Panda gut microbiome metagenome
	SRR3132195	SRX1551839	SRS1267713	Shotgun sequencing of preterm infant gut metagenome 2-B6, paired	METAGENOMIC	PRJNA301903	Metagenomic sequencing of preterm infant gut microbiota raw sequence reads
	SRR3132196	SRX1551840	SRS1267713	Shotgun sequencing of preterm infant gut metagenome 2-B6, single	METAGENOMIC	PRJNA301903	Metagenomic sequencing of preterm infant gut microbiota raw sequence reads
	SRR3132111	SRX1551755	SRS1267719	Shotgun sequencing of preterm infant gut metagenome 1-D8, paired	METAGENOMIC	PRJNA301903	Metagenomic sequencing of preterm infant gut microbiota raw sequence reads
	SRR3132085	SRX1551729	SRS1267931	Shotgun sequencing of preterm infant gut metagenome 3-F6, paired	METAGENOMIC	PRJNA301903	Metagenomic sequencing of preterm infant gut microbiota raw sequence reads
	SRR3132086	SRX1551730	SRS1267931	Shotgun sequencing of preterm infant gut metagenome 3-F6, single	METAGENOMIC	PRJNA301903	Metagenomic sequencing of preterm infant gut microbiota raw sequence reads
Y	SRR3131882	SRX1551527	SRS1267999	Shotgun sequencing of preterm infant gut metagenome 3-F7, paired	METAGENOMIC	PRJNA301903	Metagenomic sequencing of preterm infant gut microbiota raw sequence reads
	SRR3131883	SRX1551528	SRS1267999	Shotgun sequencing of preterm infant gut metagenome 3-F7, single	METAGENOMIC	PRJNA301903	Metagenomic sequencing of preterm infant gut microbiota raw sequence reads
	SRR3132423	SRX1552067	SRS1268038	Shotgun sequencing of preterm infant gut metagenome 3-F8, paired	METAGENOMIC	PRJNA301903	Metagenomic sequencing of preterm infant gut microbiota raw sequence reads
	SRR3132424	SRX1552068	SRS1268038	Shotgun sequencing of preterm infant gut metagenome 3-F8, single	METAGENOMIC	PRJNA301903	Metagenomic sequencing of preterm infant gut microbiota raw sequence reads
Y	SRR4892972	SRX2324614	SRS1780449	Metagenomics of human microbiome	METAGENOMIC	PRJNA306874	iHMP ibdmdb
weird	SRR3108082	SRX1536398	SRS1253252	Comparison of Sequencing Technologoes: Metagenome	METAGENOMIC	PRJNA308846	Human Faecal Samples Raw sequence reads
Y	SRR3160457	SRX1570196	SRS1283522	Severe gut microbiota dysbiosis is associated with poor growth in patients with short bowel syndrome	METAGENOMIC	PRJNA311208	Severe gut microbiota dysbiosis is associated with poor growth in patients with short bowel syndrome
Y	SRR3713841	SRX1873315	SRS1523219	UWMLcmsub1	METAGENOMIC	PRJNA314903	Pseudomonas Aeruginosa Early CF Adaptive Changes
error	SRR4032587	SRX2024038	SRS1618469	NCS-026-Stool-infant_microbiome.out_1	METAGENOMIC	PRJNA322188	Maturation of the Infant Microbiome Community Structure and Function Across Multiple Body Sites
Y	SRR3928385	SRX1933797	SRS1556615	Metagenome or environmental sample for coliforms from sewage	METAGENOMIC	PRJNA327803	wastewater metagenome Raw sequence reads
error	SRR4431976	SRX2250971	SRS1699971	Infant gut UFL - updated	METAGENOMIC	PRJNA343144	Infant gut microbiome Metagenomic assembly
N	SRR5325465	SRX2624660	SRS2034616	Pseudomonas sp. UBA3550	METAGENOMIC	PRJNA348753	Recovery of nearly 8,000 uncultivated bacterial and archaeal genomes substantially flesh out the tree of life
N	SRR5325466	SRX2624661	SRS2034618	Lysinibacillus sp. UBA3551	METAGENOMIC	PRJNA348753	Recovery of nearly 8,000 uncultivated bacterial and archaeal genomes substantially flesh out the tree of life
N	SRR5325484	SRX2624679	SRS2034636	Sphingobacterium sp. UBA7631	METAGENOMIC	PRJNA348753	Recovery of nearly 8,000 uncultivated bacterial and archaeal genomes substantially flesh out the tree of life
N	SRR5325692	SRX2624887	SRS2034844	Pantoea dispersa UBA3148	METAGENOMIC	PRJNA348753	Recovery of nearly 8,000 uncultivated bacterial and archaeal genomes substantially flesh out the tree of life
N	SRR5326323	SRX2625518	SRS2035474	Acinetobacter ursingii UBA6569	METAGENOMIC	PRJNA348753	Recovery of nearly 8,000 uncultivated bacterial and archaeal genomes substantially flesh out the tree of life
N	SRR5326322	SRX2625517	SRS2035475	Acinetobacter nosocomialis UBA6568	METAGENOMIC	PRJNA348753	Recovery of nearly 8,000 uncultivated bacterial and archaeal genomes substantially flesh out the tree of life
	SRR6028419	SRX3178852	SRS1905569	WGS of metagenomic and metatranscriptomic sequencing of the human gut microbiome: Subject 14590405	METAGENOMIC	PRJNA354235	Human gut metagenome and metatranscriptome raw sequence reads.
Y	SRR5155911	SRX2474209	SRS1905681	WGS of metagenomic and metatranscriptomic sequencing of the human gut microbiome: Subject 14590405	METAGENOMIC	PRJNA354235	Human gut metagenome and metatranscriptome raw sequence reads.
	SRR6028421	SRX3178850	SRS1905681	WGS of metagenomic and metatranscriptomic sequencing of the human gut microbiome: Subject 14590405	METAGENOMIC	PRJNA354235	Human gut metagenome and metatranscriptome raw sequence reads.
	SRR5155926	SRX2474224	SRS1905695	WGS of metagenomic and metatranscriptomic sequencing of the human gut microbiome: Subject 14590405	METAGENOMIC	PRJNA354235	Human gut metagenome and metatranscriptome raw sequence reads.
Y	SRR6028418	SRX3178853	SRS1905695	WGS of metagenomic and metatranscriptomic sequencing of the human gut microbiome: Subject 14590405	METAGENOMIC	PRJNA354235	Human gut metagenome and metatranscriptome raw sequence reads.
	SRR5156158	SRX2474456	SRS1905928	WGS of metagenomic and metatranscriptomic sequencing of the human gut microbiome: Subject 14590405	METAGENOMIC	PRJNA354235	Human gut metagenome and metatranscriptome raw sequence reads.
Y	SRR5275411	SRX2579351	SRS1993542	Metagenomic-sequencing-NAFLD-stool-sample-5570_qby	METAGENOMIC	PRJNA373901	Novel gut-microbiota based metagenomic signature for advanced fibrosis in nonalcoholic fatty liver disease
	SRR5275414	SRX2579354	SRS1993546	Metagenomic-sequencing-NAFLD-stool-sample-5561_vwa	METAGENOMIC	PRJNA373901	Novel gut-microbiota based metagenomic signature for advanced fibrosis in nonalcoholic fatty liver disease
	SRR5275455	SRX2579390	SRS1993582	Metagenomic-sequencing-NAFLD-stool-sample-1049_baw	METAGENOMIC	PRJNA373901	Novel gut-microbiota based metagenomic signature for advanced fibrosis in nonalcoholic fatty liver disease
weird	SRR5683559	SRX2918665	SRS2284678	Medicago truncatula BG	METAGENOMIC	PRJNA375676	Root nodule microbial communities of legume samples collected from California, USA - Medicago truncatula BG metagenome
Y	SRR5535760	SRX2805326	SRS2185184	UPUGEX	METAGENOMIC	PRJNA385350	Microbial metagenome of urinary tract infection
Y	SRR5983321	SRX3139382	SRS2472219	fecal sample from HMP2: Subject P6024C5_MGX	METAGENOMIC	PRJNA389280	Human gut metagenome and metatranscriptome in the inflammatory bowel disease (iHMP/HMP2)
	SRR5665136	SRX2900680	SRS2267539	CRC_Virome	METAGENOMIC	PRJNA389927	Viral and Bacterial Communities of Colorectal Cancer
Y	SRR5665057	SRX2900759	SRS2267618	CRC_Virome	METAGENOMIC	PRJNA389927	Viral and Bacterial Communities of Colorectal Cancer
Y	SRR5963225	SRX3121136	SRS2455820	preterm infant gut metagenomes (NIH Y4 Cohort): Sample N4_125_008G1	METAGENOMIC	PRJNA396794	preterm infant gut metagenomes (NIH Y4 Cohort)
	SRR5963226	SRX3121137	SRS2455821	preterm infant gut metagenomes (NIH Y4 Cohort): Sample N4_125_011G1	METAGENOMIC	PRJNA396794	preterm infant gut metagenomes (NIH Y4 Cohort)
	SRR5963227	SRX3121138	SRS2455822	preterm infant gut metagenomes (NIH Y4 Cohort): Sample N4_125_015G1	METAGENOMIC	PRJNA396794	preterm infant gut metagenomes (NIH Y4 Cohort)
	SRR5963228	SRX3121139	SRS2455823	preterm infant gut metagenomes (NIH Y4 Cohort): Sample N4_125_018G1	METAGENOMIC	PRJNA396794	preterm infant gut metagenomes (NIH Y4 Cohort)
	SRR5963330	SRX3121241	SRS2455925	preterm infant gut metagenomes (NIH Y4 Cohort): Sample N4_205_011G1	METAGENOMIC	PRJNA396794	preterm infant gut metagenomes (NIH Y4 Cohort)
	SRR5963331	SRX3121242	SRS2455926	preterm infant gut metagenomes (NIH Y4 Cohort): Sample N4_205_016G1	METAGENOMIC	PRJNA396794	preterm infant gut metagenomes (NIH Y4 Cohort)
	SRR5963336	SRX3121247	SRS2455930	preterm infant gut metagenomes (NIH Y4 Cohort): Sample N4_206_052G1	METAGENOMIC	PRJNA396794	preterm infant gut metagenomes (NIH Y4 Cohort)
	SRR5963374	SRX3121285	SRS2455969	preterm infant gut metagenomes (NIH Y4 Cohort): Sample N4_205_038G1	METAGENOMIC	PRJNA396794	preterm infant gut metagenomes (NIH Y4 Cohort)
	SRR5963375	SRX3121286	SRS2455970	preterm infant gut metagenomes (NIH Y4 Cohort): Sample N4_205_052G1	METAGENOMIC	PRJNA396794	preterm infant gut metagenomes (NIH Y4 Cohort)
	SRR5963398	SRX3121309	SRS2455993	preterm infant gut metagenomes (NIH Y4 Cohort): Sample N4_125_000G1	METAGENOMIC	PRJNA396794	preterm infant gut metagenomes (NIH Y4 Cohort)
	SRR5963426	SRX3121337	SRS2456023	preterm infant gut metagenomes (NIH Y4 Cohort): Sample N4_205_000G1	METAGENOMIC	PRJNA396794	preterm infant gut metagenomes (NIH Y4 Cohort)
Y	SRR5946673	SRX3105117	SRS2440575	MSM9VZHX stool WGS	METAGENOMIC	PRJNA398089	Longitudinal Multi'omics of the Human Microbiome in Inflammatory Bowel Disease
	SRR5950578	SRX3109163	SRS2444282	PSMA263S stool WGS	METAGENOMIC	PRJNA398089	Longitudinal Multi'omics of the Human Microbiome in Inflammatory Bowel Disease
	SRR5950682	SRX3109369	SRS2444488	PSM7J1BP stool WGS	METAGENOMIC	PRJNA398089	Longitudinal Multi'omics of the Human Microbiome in Inflammatory Bowel Disease
Y	SRR6030319	SRX3180746	SRS2509537	metagenomes of Cdiff patients treated with FMT	METAGENOMIC	PRJNA406958	Microbiota of RCDI patients subjected to FMT by capsules or colonoscopy
Y	SRR413571	SRX121949	SRS294827	A Metagenome-Wide Association Study of gut microbiota identifies markers associated with Type 2 Diabetes	METAGENOMIC	PRJNA422434	A metagenome-wide association study of gut microbiota in type 2 diabetes.
	SRR413694	SRX122072	SRS294950	A Metagenome-Wide Association Study of gut microbiota identifies markers associated with Type 2 Diabetes	METAGENOMIC	PRJNA422434	A metagenome-wide association study of gut microbiota in type 2 diabetes.
Y	SRR5548469	SRX2816262	SRS178783	Illumina shotgun metagenomic sequencing ulcerative colitis microbiome study: Sample UC20021003M	METAGENOMIC	PRJNA50637	The Role of the Gut Microbiota in Ulcerative Colitis, functional gene metagenomics
	SRR5548483	SRX2816276	SRS178786	Illumina shotgun metagenomic sequencing ulcerative colitis microbiome study: Sample UC20021004M	METAGENOMIC	PRJNA50637	The Role of the Gut Microbiota in Ulcerative Colitis, functional gene metagenomics
	SRR5548484	SRX2816277	SRS178786	Illumina shotgun metagenomic sequencing ulcerative colitis microbiome study: Sample UC20021004M	METAGENOMIC	PRJNA50637	The Role of the Gut Microbiota in Ulcerative Colitis, functional gene metagenomics
	SRR1162588	SRX465803	SRS255230	Illumina whole genome shotgun sequencing of genomic DNA paired-end library 'Pond-317407' containing sample '30031_SN_2m_3' from individual '30031'	METAGENOMIC	PRJNA63661	Microbial composition of samples from infant gut human_metagenome_ltp_G9M_WGS_Environment
	SRR1166544	SRX465803	SRS255230	Illumina whole genome shotgun sequencing of genomic DNA paired-end library 'Pond-317407' containing sample '30031_SN_2m_3' from individual '30031'	METAGENOMIC	PRJNA63661	Microbial composition of samples from infant gut human_metagenome_ltp_G9M_WGS_Environment
	SRR1166607	SRX465803	SRS255230	Illumina whole genome shotgun sequencing of genomic DNA paired-end library 'Pond-317407' containing sample '30031_SN_2m_3' from individual '30031'	METAGENOMIC	PRJNA63661	Microbial composition of samples from infant gut human_metagenome_ltp_G9M_WGS_Environment
	SRR1162499	SRX465750	SRS255708	Illumina whole genome shotgun sequencing of genomic DNA paired-end library 'Pond-317365' containing sample '30081_ST_21_1' from individual '30081'	METAGENOMIC	PRJNA63661	Microbial composition of samples from infant gut human_metagenome_ltp_G9M_WGS_Environment
	SRR1166383	SRX465750	SRS255708	Illumina whole genome shotgun sequencing of genomic DNA paired-end library 'Pond-317365' containing sample '30081_ST_21_1' from individual '30081'	METAGENOMIC	PRJNA63661	Microbial composition of samples from infant gut human_metagenome_ltp_G9M_WGS_Environment
	SRR1952255	SRX978193	SRS255708	Illumina whole genome shotgun sequencing of genomic DNA paired-end library 'Pond-317365' containing sample '30081_ST_21_1' from individual '30081'	METAGENOMIC	PRJNA63661	Microbial composition of samples from infant gut human_metagenome_ltp_G9M_WGS_Environment
	SRR1162520	SRX465760	SRS255714	Illumina whole genome shotgun sequencing of genomic DNA paired-end library 'Pond-317421' containing sample '21461_ST_08_1' from individual '21461'	METAGENOMIC	PRJNA63661	Microbial composition of samples from infant gut human_metagenome_ltp_G9M_WGS_Environment
	SRR1166400	SRX465760	SRS255714	Illumina whole genome shotgun sequencing of genomic DNA paired-end library 'Pond-317421' containing sample '21461_ST_08_1' from individual '21461'	METAGENOMIC	PRJNA63661	Microbial composition of samples from infant gut human_metagenome_ltp_G9M_WGS_Environment
	SRR1166539	SRX465760	SRS255714	Illumina whole genome shotgun sequencing of genomic DNA paired-end library 'Pond-317421' containing sample '21461_ST_08_1' from individual '21461'	METAGENOMIC	PRJNA63661	Microbial composition of samples from infant gut human_metagenome_ltp_G9M_WGS_Environment
	SRR1952261	SRX978199	SRS255714	Illumina whole genome shotgun sequencing of genomic DNA paired-end library 'Pond-317421' containing sample '21461_ST_08_1' from individual '21461'	METAGENOMIC	PRJNA63661	Microbial composition of samples from infant gut human_metagenome_ltp_G9M_WGS_Environment
	SRR1162608	SRX465815	SRS284313	Illumina whole genome shotgun sequencing of genomic DNA paired-end library 'Pond-317436' containing sample '11962_ST_2m_3' from individual '11962'	METAGENOMIC	PRJNA63661	Microbial composition of samples from infant gut human_metagenome_ltp_G9M_WGS_Environment
	SRR1162610	SRX465815	SRS284313	Illumina whole genome shotgun sequencing of genomic DNA paired-end library 'Pond-317436' containing sample '11962_ST_2m_3' from individual '11962'	METAGENOMIC	PRJNA63661	Microbial composition of samples from infant gut human_metagenome_ltp_G9M_WGS_Environment
	SRR1166583	SRX465815	SRS284313	Illumina whole genome shotgun sequencing of genomic DNA paired-end library 'Pond-317436' containing sample '11962_ST_2m_3' from individual '11962'	METAGENOMIC	PRJNA63661	Microbial composition of samples from infant gut human_metagenome_ltp_G9M_WGS_Environment
	SRR1952240	SRX978178	SRS284313	Illumina whole genome shotgun sequencing of genomic DNA paired-end library 'Pond-317436' containing sample '11962_ST_2m_3' from individual '11962'	METAGENOMIC	PRJNA63661	Microbial composition of samples from infant gut human_metagenome_ltp_G9M_WGS_Environment
	SRR1162577	SRX465793	SRS284316	Illumina whole genome shotgun sequencing of genomic DNA paired-end library 'Pond-317404' containing sample '11961_ST_21_1' from individual '11961'	METAGENOMIC	PRJNA63661	Microbial composition of samples from infant gut human_metagenome_ltp_G9M_WGS_Environment
	SRR1166547	SRX465793	SRS284316	Illumina whole genome shotgun sequencing of genomic DNA paired-end library 'Pond-317404' containing sample '11961_ST_21_1' from individual '11961'	METAGENOMIC	PRJNA63661	Microbial composition of samples from infant gut human_metagenome_ltp_G9M_WGS_Environment
	SRR1166673	SRX465793	SRS284316	Illumina whole genome shotgun sequencing of genomic DNA paired-end library 'Pond-317404' containing sample '11961_ST_21_1' from individual '11961'	METAGENOMIC	PRJNA63661	Microbial composition of samples from infant gut human_metagenome_ltp_G9M_WGS_Environment
Y	SRR1952244	SRX978183	SRS284316	Illumina whole genome shotgun sequencing of genomic DNA paired-end library 'Pond-317404' containing sample '11961_ST_21_1' from individual '11961'	METAGENOMIC	PRJNA63661	Microbial composition of samples from infant gut human_metagenome_ltp_G9M_WGS_Environment
	SRR1162595	SRX465808	SRS290678	Illumina whole genome shotgun sequencing of genomic DNA paired-end library 'Pond-317385' containing sample '11961_SN_21_1' from individual '11961'	METAGENOMIC	PRJNA63661	Microbial composition of samples from infant gut human_metagenome_ltp_G9M_WGS_Environment
	SRR1166611	SRX465808	SRS290678	Illumina whole genome shotgun sequencing of genomic DNA paired-end library 'Pond-317385' containing sample '11961_SN_21_1' from individual '11961'	METAGENOMIC	PRJNA63661	Microbial composition of samples from infant gut human_metagenome_ltp_G9M_WGS_Environment
	SRR1166688	SRX465808	SRS290678	Illumina whole genome shotgun sequencing of genomic DNA paired-end library 'Pond-317385' containing sample '11961_SN_21_1' from individual '11961'	METAGENOMIC	PRJNA63661	Microbial composition of samples from infant gut human_metagenome_ltp_G9M_WGS_Environment
	SRR1952306	SRX978246	SRS290678	Illumina whole genome shotgun sequencing of genomic DNA paired-end library 'Pond-317385' containing sample '11961_SN_21_1' from individual '11961'	METAGENOMIC	PRJNA63661	Microbial composition of samples from infant gut human_metagenome_ltp_G9M_WGS_Environment
	SRR1162585	SRX465798	SRS290837	Illumina whole genome shotgun sequencing of genomic DNA paired-end library 'Pond-317429' containing sample '11962_ST_21_1' from individual '11962'	METAGENOMIC	PRJNA63661	Microbial composition of samples from infant gut human_metagenome_ltp_G9M_WGS_Environment
	SRR1162602	SRX465798	SRS290837	Illumina whole genome shotgun sequencing of genomic DNA paired-end library 'Pond-317429' containing sample '11962_ST_21_1' from individual '11962'	METAGENOMIC	PRJNA63661	Microbial composition of samples from infant gut human_metagenome_ltp_G9M_WGS_Environment
	SRR1166632	SRX465798	SRS290837	Illumina whole genome shotgun sequencing of genomic DNA paired-end library 'Pond-317429' containing sample '11962_ST_21_1' from individual '11962'	METAGENOMIC	PRJNA63661	Microbial composition of samples from infant gut human_metagenome_ltp_G9M_WGS_Environment
	SRR1952260	SRX978198	SRS290837	Illumina whole genome shotgun sequencing of genomic DNA paired-end library 'Pond-317429' containing sample '11962_ST_21_1' from individual '11962'	METAGENOMIC	PRJNA63661	Microbial composition of samples from infant gut human_metagenome_ltp_G9M_WGS_Environment
Y	SRR1073807	SRX407247	SRS344901	Illumina whole genome shotgun sequencing of genomic DNA paired-end library 'Pond-301965' containing sample '12321.ST.21.1' from individual '12321'	METAGENOMIC	PRJNA63661	Microbial composition of samples from infant gut human_metagenome_ltp_G9M_WGS_Environment
	SRR1145947	SRX451198	SRS344901	Illumina whole genome shotgun sequencing of genomic DNA paired-end library 'Pond-301965' containing sample '12321.ST.21.1' from individual '12321'	METAGENOMIC	PRJNA63661	Microbial composition of samples from infant gut human_metagenome_ltp_G9M_WGS_Environment
	SRR1159055	SRX451198	SRS344901	Illumina whole genome shotgun sequencing of genomic DNA paired-end library 'Pond-301965' containing sample '12321.ST.21.1' from individual '12321'	METAGENOMIC	PRJNA63661	Microbial composition of samples from infant gut human_metagenome_ltp_G9M_WGS_Environment
	SRR1161251	SRX451198	SRS344901	Illumina whole genome shotgun sequencing of genomic DNA paired-end library 'Pond-301965' containing sample '12321.ST.21.1' from individual '12321'	METAGENOMIC	PRJNA63661	Microbial composition of samples from infant gut human_metagenome_ltp_G9M_WGS_Environment
	SRR1073843	SRX407283	SRS355393	Illumina whole genome shotgun sequencing of genomic DNA paired-end library 'Pond-301963' containing sample '11961_ST_2m_3' from individual '11961'	METAGENOMIC	PRJNA63661	Microbial composition of samples from infant gut human_metagenome_ltp_G9M_WGS_Environment
	SRR1145932	SRX451183	SRS355393	Illumina whole genome shotgun sequencing of genomic DNA paired-end library 'Pond-301963' containing sample '11961_ST_2m_3' from individual '11961'	METAGENOMIC	PRJNA63661	Microbial composition of samples from infant gut human_metagenome_ltp_G9M_WGS_Environment
	SRR1159847	SRX451183	SRS355393	Illumina whole genome shotgun sequencing of genomic DNA paired-end library 'Pond-301963' containing sample '11961_ST_2m_3' from individual '11961'	METAGENOMIC	PRJNA63661	Microbial composition of samples from infant gut human_metagenome_ltp_G9M_WGS_Environment
	SRR1160128	SRX451183	SRS355393	Illumina whole genome shotgun sequencing of genomic DNA paired-end library 'Pond-301963' containing sample '11961_ST_2m_3' from individual '11961'	METAGENOMIC	PRJNA63661	Microbial composition of samples from infant gut human_metagenome_ltp_G9M_WGS_Environment
	SRR1160874	SRX451183	SRS355393	Illumina whole genome shotgun sequencing of genomic DNA paired-end library 'Pond-301963' containing sample '11961_ST_2m_3' from individual '11961'	METAGENOMIC	PRJNA63661	Microbial composition of samples from infant gut human_metagenome_ltp_G9M_WGS_Environment
	SRR1161169	SRX451183	SRS355393	Illumina whole genome shotgun sequencing of genomic DNA paired-end library 'Pond-301963' containing sample '11961_ST_2m_3' from individual '11961'	METAGENOMIC	PRJNA63661	Microbial composition of samples from infant gut human_metagenome_ltp_G9M_WGS_Environment
	SRR1161197	SRX451183	SRS355393	Illumina whole genome shotgun sequencing of genomic DNA paired-end library 'Pond-301963' containing sample '11961_ST_2m_3' from individual '11961'	METAGENOMIC	PRJNA63661	Microbial composition of samples from infant gut human_metagenome_ltp_G9M_WGS_Environment
	SRR918016	SRX313557	SRS371465	Illumina whole genome shotgun sequencing of genomic DNA paired-end library 'Pond-243816' containing sample '11961_SN_11_1' from individual '11961'	METAGENOMIC	PRJNA63661	Microbial composition of samples from infant gut human_metagenome_ltp_G9M_WGS_Environment
	SRR918062	SRX313557	SRS371465	Illumina whole genome shotgun sequencing of genomic DNA paired-end library 'Pond-243816' containing sample '11961_SN_11_1' from individual '11961'	METAGENOMIC	PRJNA63661	Microbial composition of samples from infant gut human_metagenome_ltp_G9M_WGS_Environment
	SRR918183	SRX313557	SRS371465	Illumina whole genome shotgun sequencing of genomic DNA paired-end library 'Pond-243816' containing sample '11961_SN_11_1' from individual '11961'	METAGENOMIC	PRJNA63661	Microbial composition of samples from infant gut human_metagenome_ltp_G9M_WGS_Environment
	SRR918249	SRX313557	SRS371465	Illumina whole genome shotgun sequencing of genomic DNA paired-end library 'Pond-243816' containing sample '11961_SN_11_1' from individual '11961'	METAGENOMIC	PRJNA63661	Microbial composition of samples from infant gut human_metagenome_ltp_G9M_WGS_Environment
	SRR918323	SRX313557	SRS371465	Illumina whole genome shotgun sequencing of genomic DNA paired-end library 'Pond-243816' containing sample '11961_SN_11_1' from individual '11961'	METAGENOMIC	PRJNA63661	Microbial composition of samples from infant gut human_metagenome_ltp_G9M_WGS_Environment
	SRR918339	SRX313557	SRS371465	Illumina whole genome shotgun sequencing of genomic DNA paired-end library 'Pond-243816' containing sample '11961_SN_11_1' from individual '11961'	METAGENOMIC	PRJNA63661	Microbial composition of samples from infant gut human_metagenome_ltp_G9M_WGS_Environment
	SRR918340	SRX313557	SRS371465	Illumina whole genome shotgun sequencing of genomic DNA paired-end library 'Pond-243816' containing sample '11961_SN_11_1' from individual '11961'	METAGENOMIC	PRJNA63661	Microbial composition of samples from infant gut human_metagenome_ltp_G9M_WGS_Environment
	SRR918345	SRX313557	SRS371465	Illumina whole genome shotgun sequencing of genomic DNA paired-end library 'Pond-243816' containing sample '11961_SN_11_1' from individual '11961'	METAGENOMIC	PRJNA63661	Microbial composition of samples from infant gut human_metagenome_ltp_G9M_WGS_Environment
	SRR918170	SRX313551	SRS371469	Illumina whole genome shotgun sequencing of genomic DNA paired-end library 'Pond-243806' containing sample '12321_ST_11_1' from individual '12321'	METAGENOMIC	PRJNA63661	Microbial composition of samples from infant gut human_metagenome_ltp_G9M_WGS_Environment
	SRR918235	SRX313551	SRS371469	Illumina whole genome shotgun sequencing of genomic DNA paired-end library 'Pond-243806' containing sample '12321_ST_11_1' from individual '12321'	METAGENOMIC	PRJNA63661	Microbial composition of samples from infant gut human_metagenome_ltp_G9M_WGS_Environment
	SRR918303	SRX313551	SRS371469	Illumina whole genome shotgun sequencing of genomic DNA paired-end library 'Pond-243806' containing sample '12321_ST_11_1' from individual '12321'	METAGENOMIC	PRJNA63661	Microbial composition of samples from infant gut human_metagenome_ltp_G9M_WGS_Environment
	SRR918609	SRX313551	SRS371469	Illumina whole genome shotgun sequencing of genomic DNA paired-end library 'Pond-243806' containing sample '12321_ST_11_1' from individual '12321'	METAGENOMIC	PRJNA63661	Microbial composition of samples from infant gut human_metagenome_ltp_G9M_WGS_Environment
	SRR918626	SRX313551	SRS371469	Illumina whole genome shotgun sequencing of genomic DNA paired-end library 'Pond-243806' containing sample '12321_ST_11_1' from individual '12321'	METAGENOMIC	PRJNA63661	Microbial composition of samples from infant gut human_metagenome_ltp_G9M_WGS_Environment
	SRR918688	SRX313551	SRS371469	Illumina whole genome shotgun sequencing of genomic DNA paired-end library 'Pond-243806' containing sample '12321_ST_11_1' from individual '12321'	METAGENOMIC	PRJNA63661	Microbial composition of samples from infant gut human_metagenome_ltp_G9M_WGS_Environment
	SRR1162496	SRX465748	SRS371586	Illumina whole genome shotgun sequencing of genomic DNA paired-end library 'Pond-317424' containing sample '11961_ST_14_1' from individual '11961'	METAGENOMIC	PRJNA63661	Microbial composition of samples from infant gut human_metagenome_ltp_G9M_WGS_Environment
	SRR1166537	SRX465748	SRS371586	Illumina whole genome shotgun sequencing of genomic DNA paired-end library 'Pond-317424' containing sample '11961_ST_14_1' from individual '11961'	METAGENOMIC	PRJNA63661	Microbial composition of samples from infant gut human_metagenome_ltp_G9M_WGS_Environment
	SRR1166573	SRX465748	SRS371586	Illumina whole genome shotgun sequencing of genomic DNA paired-end library 'Pond-317424' containing sample '11961_ST_14_1' from individual '11961'	METAGENOMIC	PRJNA63661	Microbial composition of samples from infant gut human_metagenome_ltp_G9M_WGS_Environment
	SRR1952300	SRX978240	SRS371586	Illumina whole genome shotgun sequencing of genomic DNA paired-end library 'Pond-317424' containing sample '11961_ST_14_1' from individual '11961'	METAGENOMIC	PRJNA63661	Microbial composition of samples from infant gut human_metagenome_ltp_G9M_WGS_Environment
	SRR649981	SRX218024	SRS372536	Illumina whole genome shotgun sequencing of metagenomic paired-end library 'Pond-198717' containing sample '30252_ST_05_1' from individual '30252'	METAGENOMIC	PRJNA63661	Microbial composition of samples from infant gut human_metagenome_ltp_G9M_WGS_Environment
	SRR649985	SRX218024	SRS372536	Illumina whole genome shotgun sequencing of metagenomic paired-end library 'Pond-198717' containing sample '30252_ST_05_1' from individual '30252'	METAGENOMIC	PRJNA63661	Microbial composition of samples from infant gut human_metagenome_ltp_G9M_WGS_Environment
	SRR651350	SRX218024	SRS372536	Illumina whole genome shotgun sequencing of metagenomic paired-end library 'Pond-198717' containing sample '30252_ST_05_1' from individual '30252'	METAGENOMIC	PRJNA63661	Microbial composition of samples from infant gut human_metagenome_ltp_G9M_WGS_Environment
	SRR653155	SRX218024	SRS372536	Illumina whole genome shotgun sequencing of metagenomic paired-end library 'Pond-198717' containing sample '30252_ST_05_1' from individual '30252'	METAGENOMIC	PRJNA63661	Microbial composition of samples from infant gut human_metagenome_ltp_G9M_WGS_Environment
	SRR726565	SRX237550	SRS372536	Illumina whole genome shotgun sequencing of metagenomic paired-end library 'Pond-198717' containing sample '30252_ST_05_1' from individual '30252'	METAGENOMIC	PRJNA63661	Microbial composition of samples from infant gut human_metagenome_ltp_G9M_WGS_Environment
Y	SRR649937	SRX218007	SRS372581	Illumina whole genome shotgun sequencing of metagenomic paired-end library 'Pond-198711' containing sample '30251_ST_11_1' from individual '30251'	METAGENOMIC	PRJNA63661	Microbial composition of samples from infant gut human_metagenome_ltp_G9M_WGS_Environment
	SRR649969	SRX218025	SRS372581	Illumina whole genome shotgun sequencing of metagenomic paired-end library 'Pond-198711' containing sample '30251_ST_11_1' from individual '30251'	METAGENOMIC	PRJNA63661	Microbial composition of samples from infant gut human_metagenome_ltp_G9M_WGS_Environment
	SRR649996	SRX218025	SRS372581	Illumina whole genome shotgun sequencing of metagenomic paired-end library 'Pond-198711' containing sample '30251_ST_11_1' from individual '30251'	METAGENOMIC	PRJNA63661	Microbial composition of samples from infant gut human_metagenome_ltp_G9M_WGS_Environment
	SRR651295	SRX218025	SRS372581	Illumina whole genome shotgun sequencing of metagenomic paired-end library 'Pond-198711' containing sample '30251_ST_11_1' from individual '30251'	METAGENOMIC	PRJNA63661	Microbial composition of samples from infant gut human_metagenome_ltp_G9M_WGS_Environment
	SRR651363	SRX218025	SRS372581	Illumina whole genome shotgun sequencing of metagenomic paired-end library 'Pond-198711' containing sample '30251_ST_11_1' from individual '30251'	METAGENOMIC	PRJNA63661	Microbial composition of samples from infant gut human_metagenome_ltp_G9M_WGS_Environment
	SRR653168	SRX218025	SRS372581	Illumina whole genome shotgun sequencing of metagenomic paired-end library 'Pond-198711' containing sample '30251_ST_11_1' from individual '30251'	METAGENOMIC	PRJNA63661	Microbial composition of samples from infant gut human_metagenome_ltp_G9M_WGS_Environment
	SRR726556	SRX237569	SRS372581	Illumina whole genome shotgun sequencing of metagenomic paired-end library 'Pond-198711' containing sample '30251_ST_11_1' from individual '30251'	METAGENOMIC	PRJNA63661	Microbial composition of samples from infant gut human_metagenome_ltp_G9M_WGS_Environment
	SRR649982	SRX218035	SRS372583	Illumina whole genome shotgun sequencing of metagenomic paired-end library 'Pond-198704' containing sample '30251_ST_05_1' from individual '30251'	METAGENOMIC	PRJNA63661	Microbial composition of samples from infant gut human_metagenome_ltp_G9M_WGS_Environment
	SRR649992	SRX218035	SRS372583	Illumina whole genome shotgun sequencing of metagenomic paired-end library 'Pond-198704' containing sample '30251_ST_05_1' from individual '30251'	METAGENOMIC	PRJNA63661	Microbial composition of samples from infant gut human_metagenome_ltp_G9M_WGS_Environment
	SRR650278	SRX218035	SRS372583	Illumina whole genome shotgun sequencing of metagenomic paired-end library 'Pond-198704' containing sample '30251_ST_05_1' from individual '30251'	METAGENOMIC	PRJNA63661	Microbial composition of samples from infant gut human_metagenome_ltp_G9M_WGS_Environment
	SRR650287	SRX218177	SRS372583	Illumina whole genome shotgun sequencing of metagenomic paired-end library 'Pond-198704' containing sample '30251_ST_05_1' from individual '30251'	METAGENOMIC	PRJNA63661	Microbial composition of samples from infant gut human_metagenome_ltp_G9M_WGS_Environment
	SRR651274	SRX218035	SRS372583	Illumina whole genome shotgun sequencing of metagenomic paired-end library 'Pond-198704' containing sample '30251_ST_05_1' from individual '30251'	METAGENOMIC	PRJNA63661	Microbial composition of samples from infant gut human_metagenome_ltp_G9M_WGS_Environment
	SRR651342	SRX218035	SRS372583	Illumina whole genome shotgun sequencing of metagenomic paired-end library 'Pond-198704' containing sample '30251_ST_05_1' from individual '30251'	METAGENOMIC	PRJNA63661	Microbial composition of samples from infant gut human_metagenome_ltp_G9M_WGS_Environment
	SRR726549	SRX237566	SRS372583	Illumina whole genome shotgun sequencing of metagenomic paired-end library 'Pond-198704' containing sample '30251_ST_05_1' from individual '30251'	METAGENOMIC	PRJNA63661	Microbial composition of samples from infant gut human_metagenome_ltp_G9M_WGS_Environment
	SRR1073848	SRX407288	SRS372729	Illumina whole genome shotgun sequencing of genomic DNA paired-end library 'Pond-301890' containing sample '11211_ST_14_1' from individual '11211'	METAGENOMIC	PRJNA63661	Microbial composition of samples from infant gut human_metagenome_ltp_G9M_WGS_Environment
	SRR1145965	SRX451215	SRS372729	Illumina whole genome shotgun sequencing of genomic DNA paired-end library 'Pond-301890' containing sample '11211_ST_14_1' from individual '11211'	METAGENOMIC	PRJNA63661	Microbial composition of samples from infant gut human_metagenome_ltp_G9M_WGS_Environment
	SRR1160778	SRX451215	SRS372729	Illumina whole genome shotgun sequencing of genomic DNA paired-end library 'Pond-301890' containing sample '11211_ST_14_1' from individual '11211'	METAGENOMIC	PRJNA63661	Microbial composition of samples from infant gut human_metagenome_ltp_G9M_WGS_Environment
	SRR1160860	SRX451215	SRS372729	Illumina whole genome shotgun sequencing of genomic DNA paired-end library 'Pond-301890' containing sample '11211_ST_14_1' from individual '11211'	METAGENOMIC	PRJNA63661	Microbial composition of samples from infant gut human_metagenome_ltp_G9M_WGS_Environment
	SRR1160962	SRX451215	SRS372729	Illumina whole genome shotgun sequencing of genomic DNA paired-end library 'Pond-301890' containing sample '11211_ST_14_1' from individual '11211'	METAGENOMIC	PRJNA63661	Microbial composition of samples from infant gut human_metagenome_ltp_G9M_WGS_Environment
	SRR1161229	SRX451215	SRS372729	Illumina whole genome shotgun sequencing of genomic DNA paired-end library 'Pond-301890' containing sample '11211_ST_14_1' from individual '11211'	METAGENOMIC	PRJNA63661	Microbial composition of samples from infant gut human_metagenome_ltp_G9M_WGS_Environment
	SRR1161339	SRX451215	SRS372729	Illumina whole genome shotgun sequencing of genomic DNA paired-end library 'Pond-301890' containing sample '11211_ST_14_1' from individual '11211'	METAGENOMIC	PRJNA63661	Microbial composition of samples from infant gut human_metagenome_ltp_G9M_WGS_Environment
	SRR1162571	SRX465787	SRS373114	Illumina whole genome shotgun sequencing of genomic DNA paired-end library 'Pond-317405' containing sample '12321_ST_14_1' from individual '12321'	METAGENOMIC	PRJNA63661	Microbial composition of samples from infant gut human_metagenome_ltp_G9M_WGS_Environment
	SRR1166438	SRX465787	SRS373114	Illumina whole genome shotgun sequencing of genomic DNA paired-end library 'Pond-317405' containing sample '12321_ST_14_1' from individual '12321'	METAGENOMIC	PRJNA63661	Microbial composition of samples from infant gut human_metagenome_ltp_G9M_WGS_Environment
	SRR1166570	SRX465787	SRS373114	Illumina whole genome shotgun sequencing of genomic DNA paired-end library 'Pond-317405' containing sample '12321_ST_14_1' from individual '12321'	METAGENOMIC	PRJNA63661	Microbial composition of samples from infant gut human_metagenome_ltp_G9M_WGS_Environment
	SRR1952247	SRX978186	SRS373114	Illumina whole genome shotgun sequencing of genomic DNA paired-end library 'Pond-317405' containing sample '12321_ST_14_1' from individual '12321'	METAGENOMIC	PRJNA63661	Microbial composition of samples from infant gut human_metagenome_ltp_G9M_WGS_Environment
Y	SRR1779152	SRX858755	SRS830347	NEC Baby. DOL 15. Last sample before NEC diagnosed on DOL 16: Sample NECEvent2014_8_7	METAGENOMIC	PRJNA273761	Metagenomes from human infant fecal samples with and without necrotizing enterocolitis
Y	SRR2081071	SRX1075649	SRS973918	MIX1.shotgun	METAGENOMIC	PRJNA288044	Non-human sequence from stool, colon biopsy, ileum resection, kefir, and artificial bacterial mixtures
Y	SRR2081072	SRX1075650	SRS974106	MIX2.shotgun	METAGENOMIC	PRJNA288044	Non-human sequence from stool, colon biopsy, ileum resection, kefir, and artificial bacterial mixtures
Y	SRR2082426	SRX1076990	SRS975963	MIX9A.shotgun	METAGENOMIC	PRJNA288044	Non-human sequence from stool, colon biopsy, ileum resection, kefir, and artificial bacterial mixtures
N	SRR9500579	SRX6266952	SRS5014380	Trace experiment for center WUGSC, GENOMIC, species GALLUS GALLUS 1281992618	GENOMIC	NA	Sequencing GALLUS GALLUS

## Sheet: Notes
Sheets
Potential hits: Initial analysis of all possible positive hits based on filtering steps in Supplemental Methods
Unique samples or patients: reduced version from "Potential hits" that excludes negative cases and errors and ignores repeated BioSample IDs
Non-redundant true positives: fully reduced table that only includes a single SRR run for a given sample or patient, and each run validated by SRA BLAST
Validated Column Codes
The following are used across the three sheets
N	No hits
Y	Query fully covered
one locus	Only hits to one locus
two loci	Only hits to two loci
partial	Hits to more than 2 loci but not to full reference
weird	umbrella code used for several unusual results, including those with full coverage but low identity or depth
error	SRA BLAST did not return results because of a problem with the SRA database
original	Corresponds to the original UMB0901 sequence that includes the reference query
